# Supplementary material for: An Extensive Evaluation of Read Trimming Effects on Illumina NGS Data Analysis
Source: PLoS One. 2013 Dec 23;8(12):e85024. doi: 10.1371/journal.pone.0085024 (PMC3871669; doi:10.1371/journal.pone.0085024)
Supplement: File S1 — FastQC-generated quality plots for the datasets analyzed in this study. (ZIP) [file pone.0085024.s003.zip]

Archive with 96 entries (80 files):
- fastqc/
- fastqc/atrnaseq_SRR420813_1_fastqc/
- fastqc/atrnaseq_SRR420813_1_fastqc/fastqc_data.txt
- fastqc/atrnaseq_SRR420813_1_fastqc/fastqc_report.html
- fastqc/atrnaseq_SRR420813_1_fastqc/Icons/
- fastqc/atrnaseq_SRR420813_1_fastqc/Icons/error.png
- fastqc/atrnaseq_SRR420813_1_fastqc/Icons/fastqc_icon.png
- fastqc/atrnaseq_SRR420813_1_fastqc/Icons/tick.png
- fastqc/atrnaseq_SRR420813_1_fastqc/Icons/warning.png
- fastqc/atrnaseq_SRR420813_1_fastqc/Images/
- fastqc/atrnaseq_SRR420813_1_fastqc/Images/duplication_levels.png
- fastqc/atrnaseq_SRR420813_1_fastqc/Images/kmer_profiles.png
- fastqc/atrnaseq_SRR420813_1_fastqc/Images/per_base_gc_content.png
- fastqc/atrnaseq_SRR420813_1_fastqc/Images/per_base_n_content.png
- fastqc/atrnaseq_SRR420813_1_fastqc/Images/per_base_quality.png
- fastqc/atrnaseq_SRR420813_1_fastqc/Images/per_base_sequence_content.png
- fastqc/atrnaseq_SRR420813_1_fastqc/Images/per_sequence_gc_content.png
- fastqc/atrnaseq_SRR420813_1_fastqc/Images/per_sequence_quality.png
- fastqc/atrnaseq_SRR420813_1_fastqc/Images/sequence_length_distribution.png
- fastqc/atrnaseq_SRR420813_1_fastqc/summary.txt
- fastqc/genotyping_yeast_SRR452441_1_fastqc/
- fastqc/genotyping_yeast_SRR452441_1_fastqc/fastqc_data.txt
- fastqc/genotyping_yeast_SRR452441_1_fastqc/fastqc_report.html
- fastqc/genotyping_yeast_SRR452441_1_fastqc/Icons/
- fastqc/genotyping_yeast_SRR452441_1_fastqc/Icons/error.png
- fastqc/genotyping_yeast_SRR452441_1_fastqc/Icons/fastqc_icon.png
- fastqc/genotyping_yeast_SRR452441_1_fastqc/Icons/tick.png
- fastqc/genotyping_yeast_SRR452441_1_fastqc/Icons/warning.png
- fastqc/genotyping_yeast_SRR452441_1_fastqc/Images/
- fastqc/genotyping_yeast_SRR452441_1_fastqc/Images/duplication_levels.png
- fastqc/genotyping_yeast_SRR452441_1_fastqc/Images/kmer_profiles.png
- fastqc/genotyping_yeast_SRR452441_1_fastqc/Images/per_base_gc_content.png
- fastqc/genotyping_yeast_SRR452441_1_fastqc/Images/per_base_n_content.png
- fastqc/genotyping_yeast_SRR452441_1_fastqc/Images/per_base_quality.png
- fastqc/genotyping_yeast_SRR452441_1_fastqc/Images/per_base_sequence_content.png
- fastqc/genotyping_yeast_SRR452441_1_fastqc/Images/per_sequence_gc_content.png
- fastqc/genotyping_yeast_SRR452441_1_fastqc/Images/per_sequence_quality.png
- fastqc/genotyping_yeast_SRR452441_1_fastqc/Images/sequence_length_distribution.png
- fastqc/genotyping_yeast_SRR452441_1_fastqc/summary.txt
- fastqc/hsrnaseq_SRR002073_1_fastqc/
- fastqc/hsrnaseq_SRR002073_1_fastqc/fastqc_data.txt
- fastqc/hsrnaseq_SRR002073_1_fastqc/fastqc_report.html
- fastqc/hsrnaseq_SRR002073_1_fastqc/Icons/
- fastqc/hsrnaseq_SRR002073_1_fastqc/Icons/error.png
- fastqc/hsrnaseq_SRR002073_1_fastqc/Icons/fastqc_icon.png
- fastqc/hsrnaseq_SRR002073_1_fastqc/Icons/tick.png
- fastqc/hsrnaseq_SRR002073_1_fastqc/Icons/warning.png
- fastqc/hsrnaseq_SRR002073_1_fastqc/Images/
- fastqc/hsrnaseq_SRR002073_1_fastqc/Images/duplication_levels.png
- fastqc/hsrnaseq_SRR002073_1_fastqc/Images/kmer_profiles.png
- fastqc/hsrnaseq_SRR002073_1_fastqc/Images/per_base_gc_content.png
- fastqc/hsrnaseq_SRR002073_1_fastqc/Images/per_base_n_content.png
- fastqc/hsrnaseq_SRR002073_1_fastqc/Images/per_base_quality.png
- fastqc/hsrnaseq_SRR002073_1_fastqc/Images/per_base_sequence_content.png
- fastqc/hsrnaseq_SRR002073_1_fastqc/Images/per_sequence_gc_content.png
- fastqc/hsrnaseq_SRR002073_1_fastqc/Images/per_sequence_quality.png
- fastqc/hsrnaseq_SRR002073_1_fastqc/Images/sequence_length_distribution.png
- fastqc/hsrnaseq_SRR002073_1_fastqc/summary.txt
- fastqc/lovell_1_fastqc/
- fastqc/lovell_1_fastqc/fastqc_data.txt
- fastqc/lovell_1_fastqc/fastqc_report.html
- fastqc/lovell_1_fastqc/Icons/
- fastqc/lovell_1_fastqc/Icons/error.png
- fastqc/lovell_1_fastqc/Icons/fastqc_icon.png
- fastqc/lovell_1_fastqc/Icons/tick.png
- fastqc/lovell_1_fastqc/Icons/warning.png
- fastqc/lovell_1_fastqc/Images/
- fastqc/lovell_1_fastqc/Images/duplication_levels.png
- fastqc/lovell_1_fastqc/Images/kmer_profiles.png
- fastqc/lovell_1_fastqc/Images/per_base_gc_content.png
- fastqc/lovell_1_fastqc/Images/per_base_n_content.png
- fastqc/lovell_1_fastqc/Images/per_base_quality.png
- fastqc/lovell_1_fastqc/Images/per_base_sequence_content.png
- fastqc/lovell_1_fastqc/Images/per_sequence_gc_content.png
- fastqc/lovell_1_fastqc/Images/per_sequence_quality.png
- fastqc/lovell_1_fastqc/Images/sequence_length_distribution.png
- fastqc/lovell_1_fastqc/summary.txt
- fastqc/lovell_2_fastqc/
- fastqc/lovell_2_fastqc/fastqc_data.txt
- fastqc/lovell_2_fastqc/fastqc_report.html
- fastqc/lovell_2_fastqc/Icons/
- fastqc/lovell_2_fastqc/Icons/error.png
- fastqc/lovell_2_fastqc/Icons/fastqc_icon.png
- fastqc/lovell_2_fastqc/Icons/tick.png
- fastqc/lovell_2_fastqc/Icons/warning.png
- fastqc/lovell_2_fastqc/Images/
- fastqc/lovell_2_fastqc/Images/duplication_levels.png
- fastqc/lovell_2_fastqc/Images/kmer_profiles.png
- fastqc/lovell_2_fastqc/Images/per_base_gc_content.png
- fastqc/lovell_2_fastqc/Images/per_base_n_content.png
- fastqc/lovell_2_fastqc/Images/per_base_quality.png
- fastqc/lovell_2_fastqc/Images/per_base_sequence_content.png
- fastqc/lovell_2_fastqc/Images/per_sequence_gc_content.png
- fastqc/lovell_2_fastqc/Images/per_sequence_quality.png
- fastqc/lovell_2_fastqc/Images/sequence_length_distribution.png
- fastqc/lovell_2_fastqc/summary.txt
