# Supplementary material for: An Extensive Evaluation of Read Trimming Effects on Illumina NGS Data Analysis
Source: PLoS One. 2013 Dec 23;8(12):e85024. doi: 10.1371/journal.pone.0085024 (PMC3871669; doi:10.1371/journal.pone.0085024)
Supplement: File S1 — FastQC-generated quality plots for the datasets analyzed in this study. (ZIP) [file pone.0085024.s003.zip › fastqc/atrnaseq_SRR420813_1_fastqc/fastqc_data.txt]

##FastQC	0.10.1
>>Basic Statistics	pass
#Measure	Value	
Filename	SRR420813_1.fastq.gz	
File type	Conventional base calls	
Encoding	Sanger / Illumina 1.9	
Total Sequences	18583010	
Filtered Sequences	0	
Sequence length	83	
%GC	45	
>>END_MODULE
>>Per base sequence quality	fail
#Base	Mean	Median	Lower Quartile	Upper Quartile	10th Percentile	90th Percentile
1	34.17705210296933	39.0	35.0	40.0	14.0	40.0
2	33.87700754614026	39.0	35.0	40.0	11.0	40.0
3	33.80120782370563	39.0	35.0	40.0	11.0	40.0
4	33.77760400494861	39.0	35.0	40.0	9.0	40.0
5	33.735000465478954	39.0	35.0	40.0	8.0	40.0
6	33.6286240496023	39.0	35.0	40.0	2.0	40.0
7	33.574853750818626	39.0	35.0	40.0	2.0	40.0
8	33.47558301911262	39.0	35.0	40.0	2.0	40.0
9	33.33126258878406	39.0	35.0	40.0	2.0	40.0
10-14	33.10822121927502	39.0	33.8	40.0	2.0	40.0
15-19	32.69384603463055	39.0	33.0	40.0	2.0	40.0
20-24	32.47897262068954	39.0	33.0	40.0	2.0	40.0
25-29	32.01490298934349	38.4	32.6	40.0	2.0	40.0
30-34	31.62144617045355	38.0	31.6	40.0	2.0	40.0
35-39	31.18884934141455	38.0	31.0	40.0	2.0	40.0
40-44	30.580997567132556	37.8	30.2	39.6	2.0	40.0
45-49	29.903930665699477	36.6	28.8	39.0	2.0	40.0
50-54	29.126811695199002	36.0	27.2	39.0	2.0	40.0
55-59	28.256591499439544	35.4	24.4	38.6	2.0	40.0
60-64	27.24203325510776	34.6	19.4	38.0	2.0	39.4
65-69	26.030810821282454	33.2	3.8	37.2	2.0	39.0
70-74	24.595615080657012	33.0	2.0	36.0	2.0	39.0
75-79	22.416661563438865	31.4	2.0	35.8	2.0	38.2
80-83	9.005436081130021	9.25	2.0	10.25	2.0	23.0
>>END_MODULE
>>Per sequence quality scores	pass
#Quality	Count
2	1781508.0
3	149206.0
4	105576.0
5	122950.0
6	85609.0
7	105697.0
8	89520.0
9	97171.0
10	91838.0
11	95337.0
12	106500.0
13	105421.0
14	116226.0
15	120001.0
16	125626.0
17	136337.0
18	139271.0
19	154837.0
20	160368.0
21	177420.0
22	185297.0
23	202603.0
24	217856.0
25	237029.0
26	264217.0
27	288435.0
28	326852.0
29	354943.0
30	415593.0
31	491097.0
32	608762.0
33	781318.0
34	1072929.0
35	1612222.0
36	2449583.0
37	3086746.0
38	1834578.0
39	86531.0
>>END_MODULE
>>Per base sequence content	fail
#Base	G	A	T	C
1	24.699205239083053	14.348713858143594	9.824191716516022	51.12788918625733
2	19.10768739676675	23.182004610705636	42.412470951309345	15.297837041218267
3	20.348229353452606	27.56735199686987	26.65119196076462	25.433226688912903
4	25.4947759764927	33.385670862069965	19.66802899336816	21.451524168069167
5	27.02436864052452	35.1605578859153	21.47941716941236	16.33565630414781
6	18.18811679125559	37.6413497240777	24.6897657758379	19.480767708828807
7	16.89275138429709	18.222105230710063	43.44219536300087	21.44294802199198
8	17.978381372896717	21.718936461576853	32.485758679575866	27.81692348595056
9	20.720199904836083	20.900840325947236	33.69163038127479	24.687329387941894
10-14	21.85091777703973	28.825917682099906	26.744227650697926	22.57893689016244
15-19	22.782377917657186	27.311248303325637	26.993191797781325	22.91318198123585
20-24	22.55758858765527	27.787994146762053	27.28664254523719	22.36777472034549
25-29	22.35813364999969	27.704085691011564	27.395542897847474	22.54223776114127
30-34	22.334868948964516	27.471628029277618	27.30230526433385	22.891197757424024
35-39	22.563677695646913	27.57981476628658	27.228194191064446	22.628313347002056
40-44	22.656317041010148	27.490005712530863	27.27552192006763	22.578155326391357
45-49	22.68731537256683	27.33556552294163	27.282727144081637	22.694391960409906
50-54	22.797076293809145	27.339222663515045	27.25661507915969	22.60708596351612
55-59	22.730494213213174	27.33588703211466	27.254437486048094	22.679181268624074
60-64	22.791739942018904	27.184944797594053	27.232438607027596	22.790876653359447
65-69	22.971930542723044	27.10185693584734	27.293784121253577	22.632428400176043
70-74	23.09760101171852	27.07832499671087	27.176724828277866	22.647349163292745
75-79	23.148537145876176	27.006343617617475	27.146477270300196	22.69864196620615
80-83	21.992400727457166	27.2950920350025	27.229516033211198	23.48299120432914
>>END_MODULE
>>Per base GC content	fail
#Base	%GC
1	75.82709442534038
2	34.40552443798502
3	45.78145604236551
4	46.94630014456187
5	43.36002494467233
6	37.668884500084395
7	38.335699406289066
8	45.79530485884728
9	45.40752929277797
10-14	44.429854667202164
15-19	45.69555989889304
20-24	44.92536330800076
25-29	44.90037141114096
30-34	45.226066706388536
35-39	45.19199104264897
40-44	45.2344723674015
45-49	45.38170733297674
50-54	45.40416225732527
55-59	45.40967548183725
60-64	45.58261659537835
65-69	45.60435894289909
70-74	45.74495017501127
75-79	45.84717911208233
80-83	45.475391931786305
>>END_MODULE
>>Per sequence GC content	pass
#GC Content	Count
0	714.0
1	2211.5
2	5117.5
3	5890.5
4	3737.0
5	1710.0
6	1201.0
7	1102.0
8	929.0
9	850.0
10	818.0
11	837.0
12	883.0
13	896.5
14	969.0
15	1138.5
16	1392.0
17	1881.5
18	2228.0
19	2704.5
20	4066.5
21	6327.5
22	10161.5
23	16042.5
24	19465.0
25	23647.0
26	34505.0
27	50740.5
28	70581.0
29	80862.0
30	94144.0
31	124358.5
32	163550.0
33	212183.5
34	279743.5
35	320929.0
36	377870.5
37	506076.5
38	655192.5
39	825804.5
40	1011524.5
41	1104484.0
42	1189230.5
43	1335409.5
44	1427384.0
45	1455126.5
46	1418313.5
47	1384300.0
48	1327384.5
49	1188942.0
50	1027491.5
51	867867.5
52	701475.0
53	614783.0
54	542039.5
55	410728.5
56	306359.0
57	226135.5
58	167124.0
59	142534.0
60	123656.5
61	91584.0
62	69314.0
63	52067.5
64	38122.5
65	32349.0
66	28503.0
67	21514.0
68	16282.0
69	12477.0
70	9421.5
71	8082.0
72	7106.5
73	5337.0
74	4109.0
75	3209.5
76	2744.0
77	2458.5
78	1961.5
79	1512.5
80	1130.5
81	868.0
82	750.0
83	658.5
84	478.0
85	331.5
86	244.5
87	189.5
88	164.0
89	142.0
90	96.5
91	59.5
92	38.5
93	25.0
94	19.0
95	18.0
96	13.0
97	5.5
98	1.5
99	1.0
100	1.0
>>END_MODULE
>>Per base N content	pass
#Base	N-Count
1	0.762067070942759
2	0.1666522269535452
3	0.0811224876917141
4	0.07425061924844253
5	0.1439110241021234
6	0.2499648872814469
7	0.31937237293635423
8	0.35673983924025227
9	0.5672816190703228
10-14	0.5252981083258309
15-19	0.406182851970698
20-24	0.3791269552133911
25-29	0.33580351084135457
30-34	0.260815659034785
35-39	0.22020652197894744
40-44	0.17899898886133087
45-49	0.14014952367781108
50-54	0.14706336594555997
55-59	0.13727270232325117
60-64	0.14026360638023658
65-69	0.1235020591389662
70-74	0.10965177331336527
75-79	0.12614963883676542
80-83	0.13125699227412566
>>END_MODULE
>>Sequence Length Distribution	pass
#Length	Count
83	1.858301E7
>>END_MODULE
>>Sequence Duplication Levels	fail
#Total Duplicate Percentage	50.54187619212763
#Duplication Level	Relative count
1	100.0
2	24.033657638706284
3	13.443577682336556
4	8.839025720435133
5	6.293277237268823
6	4.691228172690177
7	3.784536574439283
8	3.131056378492613
9	2.5749651834321834
10++	27.98667718467876
>>END_MODULE
>>Overrepresented sequences	pass
>>END_MODULE
>>Kmer Content	warn
#Sequence	Count	Obs/Exp Overall	Obs/Exp Max	Max Obs/Exp Position
TCTTC	5159815	3.2896492	6.744436	7
GAAGA	4827770	3.2159462	6.9496675	2
CTTCT	4705190	2.9998024	6.7959223	1
TTCTT	5172510	2.7669618	5.3753057	6
AAGAA	4906880	2.6934378	6.887864	2
GGAGA	3097045	2.5036314	5.1880536	1
CTTCA	3611250	2.3059168	7.5956726	1
CTCCT	2943490	2.2366176	5.253295	1
CAAGA	3390810	2.2148693	6.5988483	1
GGGGG	1841050	2.191845	5.136481	70-74
CTCCA	2855035	2.1727567	7.5436454	1
TCTTG	3304005	2.1481953	5.391268	7
GGAAG	2562060	2.071153	5.2137485	1
CAACA	3227830	2.0674627	5.6031637	1
CTTTG	3003360	1.9527222	8.821957	1
AAAGA	3485330	1.9131341	5.5151086	2
CAAAG	2922785	1.9091563	6.392529	1
CTTGA	2864230	1.8651401	8.338842	1
CTTGG	2269895	1.7937835	9.087642	1
AAGAT	3149270	1.7260004	6.328969	3
GAGAT	2593480	1.7249422	5.401069	3
TTGGA	2563035	1.702063	5.5977244	2
CTTGT	2581825	1.6786487	5.6869593	1
CTCTG	2139480	1.657887	5.5513034	1
CAAAA	3072780	1.6539235	5.4493647	1
TCCAA	2583490	1.6522027	5.6804233	7
CTCAA	2541125	1.6251093	7.5032325	1
TTCAA	3010235	1.6152633	5.147775	7
TCAAA	2886785	1.5514145	5.099874	2
TTTGA	2835210	1.5490847	5.7708535	2
AGATC	2343700	1.5285378	6.405794	4
GATCT	2336315	1.5213704	5.9998555	5
CTGGA	1855340	1.468447	6.953933	1
CTTTT	2715260	1.4524903	5.2778788	1
CTCAG	1847520	1.4338588	8.03039	1
TTCAC	2243840	1.4327748	5.0582957	7
CTCCG	1525115	1.4085199	5.6680403	1
GAATC	2154065	1.4048597	5.6665845	4
CTGAG	1762445	1.3949233	5.629434	1
AGATT	2512685	1.3749868	5.291445	4
AATCT	2551985	1.3693707	5.246988	5
CTGAA	2072380	1.3515853	5.4796305	1
ATCCA	2062735	1.3191677	5.2397094	6
CTCGA	1278370	0.99214196	5.7011056	1
CTCGT	1247810	0.9669302	5.0202174	1
CTCGG	912565	0.8594917	6.0474815	1
>>END_MODULE
