# Supplementary material for: An Extensive Evaluation of Read Trimming Effects on Illumina NGS Data Analysis
Source: PLoS One. 2013 Dec 23;8(12):e85024. doi: 10.1371/journal.pone.0085024 (PMC3871669; doi:10.1371/journal.pone.0085024)
Supplement: File S1 — FastQC-generated quality plots for the datasets analyzed in this study. (ZIP) [file pone.0085024.s003.zip › fastqc/genotyping_yeast_SRR452441_1_fastqc/fastqc_data.txt]

##FastQC	0.10.1
>>Basic Statistics	pass
#Measure	Value	
Filename	SRR452441_1.fastq.gz	
File type	Conventional base calls	
Encoding	Sanger / Illumina 1.9	
Total Sequences	2218610	
Filtered Sequences	0	
Sequence length	101	
%GC	39	
>>END_MODULE
>>Per base sequence quality	pass
#Base	Mean	Median	Lower Quartile	Upper Quartile	10th Percentile	90th Percentile
1	37.43235088636579	40.0	39.0	40.0	33.0	40.0
2	37.28936901934094	40.0	39.0	40.0	33.0	40.0
3	37.25642677171743	40.0	39.0	40.0	33.0	40.0
4	37.23370398582897	40.0	39.0	40.0	33.0	40.0
5	37.17087004926508	40.0	39.0	40.0	33.0	40.0
6	37.122542042089414	40.0	39.0	40.0	33.0	40.0
7	37.13002059848284	40.0	39.0	40.0	33.0	40.0
8	37.10020373116501	40.0	39.0	40.0	33.0	40.0
9	37.06316973240001	40.0	38.0	40.0	33.0	40.0
10-14	36.953687398866855	40.0	38.0	40.0	33.0	40.0
15-19	36.76513727063342	40.0	38.0	40.0	32.0	40.0
20-24	36.5175136684681	40.0	38.0	40.0	31.0	40.0
25-29	36.21828937938619	39.8	38.0	40.0	29.8	40.0
30-34	36.18236950162489	40.0	38.0	40.0	29.4	40.0
35-39	36.125436286684	40.0	38.0	40.0	29.2	40.0
40-44	35.865227056580466	40.0	38.0	40.0	28.0	40.0
45-49	35.580212295085666	39.8	37.8	40.0	26.8	40.0
50-54	35.253929262015404	39.0	36.8	40.0	25.0	40.0
55-59	34.88270295365116	39.0	36.0	40.0	22.4	40.0
60-64	34.45529101554577	39.0	35.6	40.0	19.4	40.0
65-69	33.925727279693135	39.0	35.0	40.0	13.8	40.0
70-74	33.20301386904413	38.2	33.8	40.0	3.2	40.0
75-79	32.898558917520425	38.0	33.2	40.0	2.0	40.0
80-84	32.6798345811116	38.0	33.2	40.0	2.0	40.0
85-89	32.14968949026643	38.0	33.0	40.0	2.0	40.0
90-94	31.3919674030136	38.0	31.4	40.0	2.0	40.0
95-99	30.461288103812752	38.0	29.6	40.0	2.0	40.0
100-101	29.15648514159767	36.5	26.0	39.0	2.0	40.0
>>END_MODULE
>>Per sequence quality scores	pass
#Quality	Count
2	75559.0
3	5163.0
4	6228.0
5	4288.0
6	5276.0
7	4851.0
8	4840.0
9	4600.0
10	5532.0
11	5585.0
12	6656.0
13	6688.0
14	7566.0
15	7427.0
16	8445.0
17	8400.0
18	9597.0
19	9618.0
20	11155.0
21	11959.0
22	13649.0
23	14687.0
24	16033.0
25	18041.0
26	19512.0
27	22072.0
28	21657.0
29	24325.0
30	26929.0
31	31590.0
32	36065.0
33	44828.0
34	55737.0
35	75748.0
36	112529.0
37	188782.0
38	301927.0
39	985056.0
40	10.0
>>END_MODULE
>>Per base sequence content	warn
#Base	G	A	T	C
1	19.149519247238352	32.14656603882442	29.19218571678407	19.511728997153167
2	20.060751227374922	32.30069468609312	29.796408114106654	17.842145972425307
3	19.002909944979272	30.20563460918605	31.179237734164918	19.612217711669757
4	19.63557933299122	29.883901619857845	30.564862405427125	19.915656641723807
5	20.762528657380585	30.194295349670764	30.30155341600485	18.741622576943797
6	20.505027509866814	30.173939895279933	29.607604038236573	19.71342855661668
7	20.03005129818813	30.95491088072484	30.069781584856596	18.94525623623043
8	19.536160385655485	30.96977802901522	30.115089888759815	19.378971696569483
9	19.97648631847244	29.923323579543275	30.520677478933028	19.57951262305125
10-14	19.615176340393823	30.56669911909597	30.150753225151757	19.66737131535845
15-19	19.648495975030155	30.223135784340993	30.30482261560332	19.823545625025528
20-24	19.745119340079786	30.29214992449683	30.158074331177176	19.804656404246206
25-29	19.857076891759565	30.14588008832716	30.02650103250893	19.970541987404346
30-34	19.838894937513256	30.15648482900133	29.94593740841232	20.05868282507309
35-39	19.78440965033258	30.261747971093065	29.77574968721901	20.178092691355346
40-44	19.94473923782773	30.250660422724636	29.92047159889284	19.884128740554797
45-49	19.93641929799794	30.090102711032525	30.03172183731353	19.941756153656005
50-54	20.10467512344496	29.929437099638882	29.87707880374275	20.088808973173407
55-59	19.866984548900536	29.964652473988767	30.108085308235456	20.060277668875237
60-64	19.97158351284827	29.990635414360376	30.093845985199845	19.94393508759151
65-69	20.01837929720193	30.582725047228337	29.63871717770152	19.760178477868216
70-74	20.005973132442808	30.751950305268892	29.50346105433811	19.73861550795019
75-79	20.152275665507382	30.65103535390642	29.423759262446186	19.772929718140013
80-84	20.44236851789049	30.70645868457221	29.087266622782654	19.76390617475465
85-89	20.753343499625167	30.837624679208297	28.637562441020663	19.771469380145874
90-94	21.001780180881234	30.88794578557254	28.137693885515446	19.97258014803078
95-99	21.18152603374671	30.96690308522066	27.63327706838589	20.21829381264674
100-101	21.388711283735557	30.975693473312987	27.213028447950823	20.422566795000634
>>END_MODULE
>>Per base GC content	pass
#Base	%GC
1	38.661248244391516
2	37.90289719980023
3	38.61512765664904
4	39.551235974715034
5	39.50415123432439
6	40.21845606648349
7	38.97530753441856
8	38.91513208222497
9	39.55599894152369
10-14	39.282547655752275
15-19	39.47204160005568
20-24	39.54977574432599
25-29	39.827618879163914
30-34	39.89757776258635
35-39	39.96250234168792
40-44	39.828867978382526
45-49	39.878175451653945
50-54	40.19348409661836
55-59	39.92726221777577
60-64	39.91551860043978
65-69	39.77855777507015
70-74	39.744588640393
75-79	39.925205383647395
80-84	40.20627469264514
85-89	40.52481287977104
90-94	40.97436032891201
95-99	41.39981984639345
100-101	41.811278078736194
>>END_MODULE
>>Per sequence GC content	warn
#GC Content	Count
0	41.0
1	71.5
2	126.5
3	175.5
4	208.0
5	240.0
6	259.0
7	235.0
8	222.0
9	223.5
10	235.0
11	266.0
12	283.0
13	315.5
14	369.0
15	430.0
16	499.5
17	621.5
18	811.0
19	1064.0
20	1499.5
21	2185.0
22	3118.0
23	4433.5
24	6268.0
25	8781.0
26	12295.5
27	16998.0
28	22728.5
29	29848.5
30	38959.5
31	50239.5
32	63172.0
33	76860.5
34	90788.5
35	104111.5
36	116219.5
37	126391.5
38	133343.0
39	137484.0
40	137365.0
41	132936.5
42	126410.0
43	117623.5
44	106451.0
45	93155.0
46	79972.0
47	68196.5
48	57188.5
49	47130.5
50	38354.0
51	30826.0
52	24532.5
53	18903.5
54	13754.0
55	10060.0
56	7587.0
57	5677.5
58	4270.5
59	3206.0
60	2488.0
61	1956.5
62	1705.5
63	1563.0
64	1287.0
65	1164.0
66	1193.5
67	1290.0
68	1429.5
69	1542.0
70	1636.0
71	1817.5
72	1974.5
73	2044.5
74	2114.0
75	2183.5
76	2192.0
77	2085.0
78	1929.5
79	1723.5
80	1547.5
81	1355.0
82	1072.0
83	840.5
84	660.0
85	497.0
86	368.5
87	274.5
88	202.0
89	145.5
90	107.5
91	74.5
92	49.5
93	30.5
94	21.5
95	17.0
96	10.0
97	7.0
98	5.5
99	3.5
100	1.5
>>END_MODULE
>>Per base N content	pass
#Base	N-Count
1	2.704395995690996E-4
2	0.002433956396121896
3	0.016001009641171723
4	0.045433852727608734
5	0.02681859362393571
6	0.014198078977377727
7	0.018164526437724524
8	0.011583829514876432
9	0.014738958176515927
10-14	0.017524486052077654
15-19	0.017227002492551644
20-24	0.007211722655175988
25-29	0.005877553963968431
30-34	0.0048408688322868825
35-39	0.005625143671037271
40-44	0.008221363826900627
45-49	0.0033895096479327146
50-54	0.0022716926363804363
55-59	4.777766259054092E-4
60-64	0.0017488427438801773
65-69	0.001207963544741978
70-74	3.8763009271570943E-4
75-79	0.0024610003560788063
80-84	0.0015505203708628377
85-89	0.0016406669040525375
90-94	0.0032182312348722846
95-99	0.002650308075777176
100-101	0.0022311266964450717
>>END_MODULE
>>Sequence Length Distribution	pass
#Length	Count
101	2218610.0
>>END_MODULE
>>Sequence Duplication Levels	pass
#Total Duplicate Percentage	11.115180456992833
#Duplication Level	Relative count
1	100.0
2	5.405752508361204
3	0.7609364548494983
4	0.3847491638795987
5	0.23010033444816053
6	0.11558528428093645
7	0.06956521739130435
8	0.0337123745819398
9	0.013377926421404682
10++	0.009632107023411371
>>END_MODULE
>>Overrepresented sequences	warn
#Sequence	Count	Percentage	Possible Source
GATCGGAAGAGCACACGTCTGAACTCCAGTCACGCACACGAATCTCGTAT	10868	0.489856261352829	TruSeq Adapter, Index 5 (97% over 36bp)
>>END_MODULE
>>Kmer Content	warn
#Sequence	Count	Obs/Exp Overall	Obs/Exp Max	Max Obs/Exp Position
GAAGA	675885	2.7543154	7.8571186	6
GGAAG	445125	2.7487094	10.531035	5
CGGAA	358115	2.2377121	9.976414	4
GATCG	341650	2.196822	9.885427	1
ATCGG	339500	2.1829975	10.0074835	2
TCGGA	321270	2.0657778	10.016575	3
AAGAG	506390	2.0636024	7.2443304	7
AGAGC	320430	2.0022342	9.989448	8
GAGCA	311570	1.9468716	9.944591	9
AGATC	430980	1.8287932	5.976074	95-97
AGCAC	288760	1.8258015	6.9045053	95-97
CACAC	274280	1.7548722	6.596697	95-97
GCACA	271580	1.7171739	6.7368746	95-97
CGTCT	209105	1.4000529	5.140115	95-97
ACACG	208455	1.3180408	5.8445535	95-97
ACGTC	201955	1.3140228	5.281158	95-97
CACGT	190910	1.2421584	5.446293	95-97
>>END_MODULE
