# Supplementary material for: An Extensive Evaluation of Read Trimming Effects on Illumina NGS Data Analysis
Source: PLoS One. 2013 Dec 23;8(12):e85024. doi: 10.1371/journal.pone.0085024 (PMC3871669; doi:10.1371/journal.pone.0085024)
Supplement: File S1 — FastQC-generated quality plots for the datasets analyzed in this study. (ZIP) [file pone.0085024.s003.zip › fastqc/genotyping_yeast_SRR452441_1_fastqc/summary.txt]

PASS	Basic Statistics	SRR452441_1.fastq.gz
PASS	Per base sequence quality	SRR452441_1.fastq.gz
PASS	Per sequence quality scores	SRR452441_1.fastq.gz
WARN	Per base sequence content	SRR452441_1.fastq.gz
PASS	Per base GC content	SRR452441_1.fastq.gz
WARN	Per sequence GC content	SRR452441_1.fastq.gz
PASS	Per base N content	SRR452441_1.fastq.gz
PASS	Sequence Length Distribution	SRR452441_1.fastq.gz
PASS	Sequence Duplication Levels	SRR452441_1.fastq.gz
WARN	Overrepresented sequences	SRR452441_1.fastq.gz
WARN	Kmer Content	SRR452441_1.fastq.gz
