# Supplementary material for: An Extensive Evaluation of Read Trimming Effects on Illumina NGS Data Analysis
Source: PLoS One. 2013 Dec 23;8(12):e85024. doi: 10.1371/journal.pone.0085024 (PMC3871669; doi:10.1371/journal.pone.0085024)
Supplement: File S1 — FastQC-generated quality plots for the datasets analyzed in this study. (ZIP) [file pone.0085024.s003.zip › fastqc/hsrnaseq_SRR002073_1_fastqc/fastqc_data.txt]

##FastQC	0.10.1
>>Basic Statistics	pass
#Measure	Value	
Filename	SRR002073_1.fastq.gz	
File type	Conventional base calls	
Encoding	Sanger / Illumina 1.9	
Total Sequences	9104944	
Filtered Sequences	0	
Sequence length	33	
%GC	50	
>>END_MODULE
>>Per base sequence quality	fail
#Base	Mean	Median	Lower Quartile	Upper Quartile	10th Percentile	90th Percentile
1	34.790420127789915	40.0	33.0	40.0	19.0	40.0
2	32.114953809710414	40.0	26.0	40.0	11.0	40.0
3	31.802419542613332	40.0	25.0	40.0	10.0	40.0
4	29.484094136108908	37.0	20.0	40.0	9.0	40.0
5	29.091884804563325	37.0	19.0	40.0	7.0	40.0
6	28.004519193088942	33.0	17.0	40.0	7.0	40.0
7	31.34166031114524	40.0	24.0	40.0	9.0	40.0
8	30.78720692845557	40.0	23.0	40.0	9.0	40.0
9	30.813661127405066	40.0	23.0	40.0	9.0	40.0
10	27.6299620294205	31.0	17.0	40.0	8.0	40.0
11	29.097885610279427	35.0	19.0	40.0	8.0	40.0
12	29.985325994316934	38.0	21.0	40.0	8.0	40.0
13	29.36339619441921	37.0	19.0	40.0	8.0	40.0
14	28.856101256635956	35.0	18.0	40.0	7.0	40.0
15	28.007110312814664	33.0	17.0	40.0	7.0	40.0
16	26.919545688584137	30.0	16.0	40.0	6.0	40.0
17	25.803809666484494	28.0	14.0	40.0	5.0	40.0
18	25.113101958672125	26.0	13.0	40.0	5.0	40.0
19	24.204612680758938	24.0	13.0	40.0	5.0	40.0
20	23.448850097265836	23.0	12.0	39.0	5.0	40.0
21	22.075058891081593	21.0	11.0	35.0	5.0	40.0
22	20.981863589715655	19.0	10.0	33.0	4.0	40.0
23	20.30537475024558	18.0	10.0	31.0	4.0	40.0
24	19.1489635740758	17.0	9.0	29.0	4.0	40.0
25	18.40591111817931	16.0	9.0	27.0	4.0	40.0
26	17.430231641183077	15.0	8.0	25.0	4.0	40.0
27	16.39549040609146	14.0	7.0	23.0	3.0	38.0
28	15.721006740953047	13.0	7.0	22.0	3.0	36.0
29	14.904203254847037	12.0	6.0	21.0	3.0	34.0
30	14.393018013070701	11.0	6.0	20.0	3.0	32.0
31	13.6542165443302	10.0	5.0	19.0	3.0	30.0
32	12.943255883836299	10.0	5.0	17.0	3.0	29.0
33	12.86423167457153	10.0	5.0	17.0	2.0	30.0
>>END_MODULE
>>Per sequence quality scores	warn
#Quality	Count
0	48933.0
1	58594.0
2	14786.0
3	25695.0
4	40726.0
5	49195.0
6	53613.0
7	59130.0
8	69601.0
9	85744.0
10	105422.0
11	126990.0
12	148762.0
13	172148.0
14	193834.0
15	214540.0
16	234896.0
17	255019.0
18	277696.0
19	299809.0
20	325177.0
21	352794.0
22	382501.0
23	410906.0
24	438490.0
25	464900.0
26	482755.0
27	493886.0
28	492993.0
29	477759.0
30	447997.0
31	405641.0
32	350753.0
33	288472.0
34	225358.0
35	165856.0
36	115512.0
37	77478.0
38	56201.0
39	50943.0
40	63439.0
>>END_MODULE
>>Per base sequence content	fail
#Base	G	A	T	C
1	33.21326344188204	13.400739160746959	19.846754893820055	33.539242503550945
2	22.932630399499526	22.529083459195267	32.0066674148522	22.531618726453
3	27.105796947922094	24.933651574592858	25.246732245664745	22.713819231820306
4	28.6234441181468	31.269970845744723	16.46495865169398	23.641626384414497
5	28.173095550385252	32.48360935662894	18.288474177712622	21.054820915273183
6	21.982097914826934	33.31126315847861	18.9500543528524	25.756584573842055
7	19.54428841686339	14.294171672724074	40.07741639981348	26.084123510599056
8	22.718001651759156	19.60401513159407	23.950294720706367	33.727688495940406
9	22.148539574823094	20.42390139232823	27.317372344559853	30.110186688288827
10	24.534073404247415	35.932608434818455	19.614287897850584	19.91903026308355
11	28.73832889469315	23.180236223801003	17.79718202562089	30.28425285588495
12	24.04000711626034	21.30307822847922	26.6663352284761	27.99057942678434
13	22.893661269505714	24.741413547213273	28.903518925899025	23.46140625738199
14	24.059868908913405	24.51106878872757	26.932435486744794	24.49662681561423
15	24.888328293036285	24.67870146638592	25.53362139855157	24.899348842026228
16	25.05399502408507	25.04387799060185	24.975174442865434	24.92695254244765
17	25.03209178709361	25.54828726316148	24.618691863514208	24.800929086230703
18	24.927828347114108	25.50667601154836	24.9912968567049	24.574198784632628
19	25.214068050726823	25.358234718896988	24.916815212272876	24.51088201810332
20	25.022004186579405	25.583992508908693	24.760736953319608	24.633266351192297
21	24.63780877117628	25.77373695287556	25.115091494199582	24.473362781748577
22	25.14094718457567	25.74778430606471	24.736691356580593	24.37457715277903
23	25.118440026761967	25.99082756134617	24.701224796642183	24.189507615249678
24	24.954244898667984	26.025444887136285	24.946322527014093	24.073987687181635
25	25.149123751383133	25.909796714609325	24.809689369630796	24.131390164376747
26	24.942775193350826	25.84950755538874	24.86368225503181	24.344034996228622
27	24.58893503290124	25.79038788010531	25.31008241522968	24.310594671763774
28	24.996270032595312	25.08813006762803	25.476478478968723	24.439121420807936
29	25.164852632030062	24.910915748689785	25.36803161615101	24.556200003129145
30	24.607885930128145	25.340908178942854	25.758424561707	24.292781329222
31	24.46518926356798	25.567938085464764	26.024698018589277	23.94217463237798
32	24.675712687414187	25.38030655800883	26.005056130608985	23.938924623968003
33	24.633416803831583	24.984195340085577	26.30186703616374	24.0805208199191
>>END_MODULE
>>Per base GC content	fail
#Base	%GC
1	66.75250594543299
2	45.46424912595253
3	49.8196161797424
4	52.265070502561294
5	49.22791646565844
6	47.738682488668985
7	45.628411927462444
8	56.445690147699565
9	52.258726263111924
10	44.453103667330964
11	59.022581750578105
12	52.03058654304468
13	46.35506752688771
14	48.55649572452763
15	49.787677135062516
16	49.98094756653272
17	49.833020873324315
18	49.502027131746736
19	49.72495006883014
20	49.6552705377717
21	49.11117155292486
22	49.51552433735469
23	49.307947642011655
24	49.02823258584962
25	49.280513915759876
26	49.28681018957944
27	48.899529704665014
28	49.43539145340325
29	49.721052635159204
30	48.90066725935014
31	48.40736389594596
32	48.61463731138219
33	48.71393762375069
>>END_MODULE
>>Per sequence GC content	pass
#GC Content	Count
0	93884.0
1	93884.0
2	83328.5
3	72773.0
4	72773.0
5	42279.0
6	11785.0
7	11785.0
8	11226.0
9	10667.0
10	10667.0
11	11477.5
12	12288.0
13	12288.0
14	15257.0
15	18226.0
16	18226.0
17	25611.0
18	32996.0
19	32996.0
20	47089.0
21	61182.0
22	61182.0
23	86840.0
24	112498.0
25	112498.0
26	150816.0
27	189134.0
28	189134.0
29	236785.0
30	284436.0
31	284436.0
32	346226.5
33	408017.0
34	408017.0
35	475088.5
36	542160.0
37	542160.0
38	600296.5
39	658433.0
40	658433.0
41	700213.5
42	741994.0
43	741994.0
44	764168.5
45	786343.0
46	786343.0
47	782947.5
48	779552.0
49	779552.0
50	768368.0
51	757184.0
52	757184.0
53	733305.0
54	709426.0
55	709426.0
56	673705.0
57	637984.0
58	637984.0
59	594230.5
60	550477.0
61	550477.0
62	505445.0
63	460413.0
64	460413.0
65	413691.0
66	366969.0
67	366969.0
68	320501.5
69	274034.0
70	274034.0
71	234899.5
72	195765.0
73	195765.0
74	162686.0
75	129607.0
76	129607.0
77	106259.5
78	82912.0
79	82912.0
80	67641.5
81	52371.0
82	52371.0
83	41938.0
84	31505.0
85	31505.0
86	25010.5
87	18516.0
88	18516.0
89	14413.5
90	10311.0
91	10311.0
92	7767.5
93	5224.0
94	5224.0
95	3855.0
96	2486.0
97	2486.0
98	2939.0
99	3392.0
100	3392.0
>>END_MODULE
>>Per base N content	pass
#Base	N-Count
1	0.37469752696996267
2	2.527637731764193
3	1.8165405520341478
4	2.847211361212106
5	4.1299649948423625
6	2.97641589009224
7	3.0292003992556134
8	2.055795181167506
9	2.527165460874883
10	2.420553053374079
11	2.310041665275481
12	1.471068904981733
13	2.1296232025150292
14	1.7440854111788058
15	2.4331725708582064
16	2.40462763966478
17	2.9326155108696987
18	2.418718885036525
19	2.6000818895755975
20	1.7329376215822965
21	1.8347724049703105
22	3.1006560831126473
23	1.6195267098842125
24	3.2339682704253865
25	1.6544418065613582
26	2.615721744142523
27	2.788704686157323
28	3.3454242003026047
29	3.126235592442963
30	1.4642594177405155
31	1.63205836301684
32	2.362914038790354
33	2.3457475411161233
>>END_MODULE
>>Sequence Length Distribution	pass
#Length	Count
33	9104944.0
>>END_MODULE
>>Sequence Duplication Levels	pass
#Total Duplicate Percentage	4.018748244200321
#Duplication Level	Relative count
1	100.0
2	0.6932142031887853
3	0.2808801252920486
4	0.15712855272279133
5	0.11810316054327454
6	0.08780713240391282
7	0.07702380035430949
8	0.05699761226218902
9	0.05699761226218902
10++	1.170248273383142
>>END_MODULE
>>Overrepresented sequences	warn
#Sequence	Count	Percentage	Possible Source
AAAAAAAAAAAAAAAAAAAAAAAAAAAAAAAAA	56163	0.6168406966588702	No Hit
GNNNNNNNNNNNNNNNNNNNNNNNNNNNNNNNN	31030	0.3408038533789993	No Hit
CNNNNNNNNNNNNNNNNNNNNNNNNNNNNNNNN	29630	0.3254275918665727	No Hit
TNNNNNNNNNNNNNNNNNNNNNNNNNNNNNNNN	17427	0.19140150669789951	No Hit
ANNNNNNNNNNNNNNNNNNNNNNNNNNNNNNNN	15380	0.16891921575794425	No Hit
>>END_MODULE
>>Kmer Content	fail
#Sequence	Count	Obs/Exp Overall	Obs/Exp Max	Max Obs/Exp Position
AAAAA	2685280	10.89772	16.35504	2
CCAGG	516030	2.0868125	5.2367606	8
CTTCA	501320	2.0425448	5.4286118	6
CCAGC	491430	1.9748309	5.197434	8
AAAAT	469575	1.9171709	6.541483	3
CTCCA	474505	1.9139606	7.44265	6
GAAAA	457855	1.8623432	6.276263	1
TCCAG	458295	1.8602773	7.612678	7
CCACC	465790	1.8600221	5.90751	8
TCCTG	453140	1.850439	5.1429067	7
TTTCA	418305	1.7215277	5.021953	1
TTCCA	403685	1.6447474	5.216775	6
TCTGC	378570	1.5459255	5.186833	7
TCCAC	358030	1.444148	6.1705093	7
TCCAA	310530	1.2576226	5.4231124	7
ATCCA	290555	1.1767254	7.0173388	6
AAATC	276800	1.1255567	5.1984224	4
>>END_MODULE
