# Supplementary material for: An Extensive Evaluation of Read Trimming Effects on Illumina NGS Data Analysis
Source: PLoS One. 2013 Dec 23;8(12):e85024. doi: 10.1371/journal.pone.0085024 (PMC3871669; doi:10.1371/journal.pone.0085024)
Supplement: File S1 — FastQC-generated quality plots for the datasets analyzed in this study. (ZIP) [file pone.0085024.s003.zip › fastqc/lovell_1_fastqc/fastqc_data.txt]

##FastQC	0.10.1
>>Basic Statistics	pass
#Measure	Value	
Filename	lovell_1.fastq.gz	
File type	Conventional base calls	
Encoding	Sanger / Illumina 1.9	
Total Sequences	123590441	
Filtered Sequences	0	
Sequence length	101	
%GC	39	
>>END_MODULE
>>Per base sequence quality	pass
#Base	Mean	Median	Lower Quartile	Upper Quartile	10th Percentile	90th Percentile
1	31.160303473631913	31.0	31.0	34.0	28.0	34.0
2	31.62620632610252	31.0	31.0	34.0	30.0	34.0
3	31.821720160380366	31.0	31.0	34.0	30.0	34.0
4	35.52956109283565	37.0	35.0	37.0	33.0	37.0
5	35.3188414790105	37.0	35.0	37.0	33.0	37.0
6	34.91751252833542	37.0	35.0	37.0	32.0	37.0
7	35.13667446174094	37.0	35.0	37.0	32.0	37.0
8	35.280890105408716	37.0	35.0	37.0	32.0	37.0
9	36.920553103293805	39.0	37.0	39.0	33.0	39.0
10-14	37.117204677665974	39.2	37.0	39.4	32.6	39.4
15-19	37.82246987370164	40.0	37.0	41.0	32.2	41.0
20-24	37.97869156887303	40.0	37.0	41.0	32.4	41.0
25-29	37.574070094951765	40.0	37.0	41.0	31.8	41.0
30-34	37.06988157927198	39.4	36.4	41.0	30.4	41.0
35-39	36.94321519736304	39.0	36.0	41.0	30.0	41.0
40-44	36.672666394968196	39.0	35.4	40.4	30.0	41.0
45-49	36.32376978572315	39.0	35.0	40.0	29.8	41.0
50-54	36.3603703218439	39.0	35.0	41.0	29.4	41.0
55-59	35.99081565863172	38.8	34.8	40.4	28.4	41.0
60-64	35.44936888767959	38.0	34.0	40.0	28.0	41.0
65-69	34.765666014574705	36.8	33.8	39.8	27.0	41.0
70-74	33.82825140335895	35.8	33.0	38.8	26.0	40.4
75-79	32.576734242739704	34.8	31.4	37.0	25.4	39.2
80-84	32.228702468987876	35.0	32.0	36.2	25.2	38.0
85-89	31.54381443788197	35.0	32.0	35.2	24.4	36.6
90-94	30.83687922757715	34.0	31.0	35.0	20.8	36.0
95-99	30.17848784276124	34.0	31.0	35.0	14.4	35.2
100-101	29.159338868286746	34.0	30.0	35.0	2.0	35.0
>>END_MODULE
>>Per sequence quality scores	pass
#Quality	Count
2	12196.0
3	8186.0
4	13378.0
5	19723.0
6	31951.0
7	56318.0
8	91238.0
9	123777.0
10	153804.0
11	193804.0
12	233750.0
13	265438.0
14	290015.0
15	315255.0
16	338368.0
17	363331.0
18	392529.0
19	420992.0
20	450916.0
21	493012.0
22	558774.0
23	668088.0
24	828700.0
25	1050724.0
26	1344143.0
27	1708930.0
28	2164735.0
29	2722720.0
30	3362928.0
31	4131782.0
32	5071995.0
33	6320852.0
34	8073017.0
35	1.0535833E7
36	1.4790806E7
37	2.2727837E7
38	2.6522589E7
39	6731076.0
40	6931.0
>>END_MODULE
>>Per base sequence content	warn
#Base	G	A	T	C
1	18.310994528703127	33.718797954189725	29.405106609065086	18.56510090804207
2	18.530269488673824	34.01872245346901	31.53557865396467	15.915429403892498
3	17.623062788232403	32.42719035304103	32.59676572781319	17.352981130913374
4	19.46848352322711	30.820605239087502	31.314987723417296	18.39592351426809
5	20.536154255615557	30.23785276399603	30.342154058399	18.88383892198941
6	20.935683045538863	30.409432778103035	29.103112039496793	19.551772136861313
7	20.45856330730052	30.606841121478993	29.855692395879363	19.07890317534112
8	19.522382803051897	30.49231614927242	30.145464890767727	19.83983615690796
9	19.909788977935598	29.523818108230554	30.532920422219384	20.03347249161446
10-14	19.52027752541243	30.356414151338495	30.342559843580652	19.780748479668418
15-19	19.57923612982666	30.112746425416553	30.450758919146892	19.857258525609897
20-24	19.651620385411242	30.17908044735536	30.358264468821872	19.81103469841153
25-29	19.887087360912457	30.041723643423456	30.170615949602926	19.900573046061165
30-34	19.891071548505373	30.050276680692043	30.076673407215797	19.981978363586776
35-39	19.782967872946973	30.183922903341937	30.11594869256505	19.917160531146042
40-44	19.774935272300564	30.12236694686992	30.199048349294284	19.90364943153523
45-49	19.929065579589256	30.14016240287387	30.186625254913253	19.744146762623622
50-54	19.81155599184922	30.055479706543824	30.12786417417854	20.00510012742841
55-59	19.86650264850013	30.07311600117048	30.306399018977686	19.7539823313517
60-64	19.791162548349273	30.17077120974759	30.272400523817954	19.765665718085184
65-69	19.694787260606702	30.46553631175754	30.12657162468283	19.71310480295293
70-74	19.761603906376703	30.359114823696277	30.147433732604963	19.73184753732206
75-79	19.79533762151706	30.294348862951846	30.18307571343079	19.7272378021003
80-84	19.80665224910251	30.304662390653597	30.19748278046066	19.691202579783237
85-89	19.77457956342459	30.320658396480333	30.190769279890407	19.713992760204672
90-94	19.823677039627	30.298707016002712	30.15920371804181	19.718412226328475
95-99	19.82092657910019	30.308882579379965	30.16298962781831	19.707201213701538
100-101	19.869920248070823	30.36613804635875	30.067623758225047	19.696317947345385
>>END_MODULE
>>Per base GC content	pass
#Base	%GC
1	36.876095436745196
2	34.44569889256633
3	34.97604391914578
4	37.8644070374952
5	39.419993177604965
6	40.487455182400176
7	39.53746648264164
8	39.362218959959854
9	39.94326146955006
10-14	39.30102600508085
15-19	39.436494655436555
20-24	39.462655083822774
25-29	39.78766040697362
30-34	39.87304991209215
35-39	39.700128404093014
40-44	39.678584703835796
45-49	39.67321234221288
50-54	39.81665611927763
55-59	39.62048497985183
60-64	39.55682826643446
65-69	39.40789206355963
70-74	39.49345144369876
75-79	39.52257542361736
80-84	39.49785482888574
85-89	39.48857232362926
90-94	39.54208926595547
95-99	39.528127792801726
100-101	39.56623819541621
>>END_MODULE
>>Per sequence GC content	pass
#GC Content	Count
0	15.0
1	18.0
2	34.5
3	67.5
4	109.5
5	185.5
6	298.0
7	461.5
8	772.0
9	1365.5
10	2369.5
11	3911.0
12	6327.0
13	10226.0
14	17005.5
15	27770.0
16	43028.0
17	65049.5
18	96153.5
19	138587.0
20	196038.0
21	274167.0
22	379685.0
23	522174.5
24	710931.5
25	949018.5
26	1239636.0
27	1594585.0
28	2023108.5
29	2511959.0
30	3047500.0
31	3613113.5
32	4178093.0
33	4708704.5
34	5182297.0
35	5585246.0
36	5913340.5
37	6191298.5
38	6411422.5
39	6539638.5
40	6527248.0
41	6355321.5
42	6034168.0
43	5557702.0
44	5006728.5
45	4458844.0
46	3926906.5
47	3421347.0
48	2948763.5
49	2520730.0
50	2142337.0
51	1823506.5
52	1577882.0
53	1397100.0
54	1263827.0
55	1126587.5
56	965036.5
57	815731.0
58	686888.0
59	578614.0
60	488093.5
61	395973.5
62	290690.5
63	210751.0
64	165973.5
65	131030.0
66	105705.5
67	89686.0
68	76190.5
69	64163.0
70	55633.5
71	47025.5
72	38099.0
73	29482.5
74	21506.5
75	17220.5
76	14020.5
77	9108.0
78	6066.0
79	4048.5
80	2640.5
81	1697.5
82	1142.0
83	872.5
84	680.0
85	520.0
86	399.0
87	304.5
88	229.5
89	171.5
90	125.5
91	86.5
92	57.0
93	34.5
94	18.0
95	11.0
96	6.0
97	3.5
98	1.5
99	0.5
100	0.5
>>END_MODULE
>>Per base N content	pass
#Base	N-Count
1	0.9015074232156839
2	1.2136860972929127E-5
3	9.32110922720957E-4
4	0.004499538924697259
5	3.3335911472312003E-4
6	3.47923347890635E-5
7	2.4273721945858257E-6
8	0.0
9	0.0
10-14	3.2364962594477677E-7
15-19	0.20747559271189916
20-24	0.006015837422248538
25-29	1.0648072693583154E-4
30-34	0.20607855910150852
35-39	0.007174017608691922
40-44	0.011061858740353552
45-49	0.016794017265461494
50-54	0.015071230306557446
55-59	0.01176158923164616
60-64	0.01410578347236418
65-69	0.01913254763772548
70-74	0.019109568514283398
75-79	0.012198839876297553
80-84	0.019592453756193003
85-89	0.012416332424932444
90-94	0.011565943032762541
95-99	0.011725502298353317
100-101	0.015077217824637426
>>END_MODULE
>>Sequence Length Distribution	pass
#Length	Count
101	1.23590441E8
>>END_MODULE
>>Sequence Duplication Levels	warn
#Total Duplicate Percentage	24.89836489240097
#Duplication Level	Relative count
1	100.0
2	14.358224363386098
3	3.4179946000317645
4	1.351977341309757
5	0.890730054529091
6	0.6915400497644132
7	0.569114299327651
8	0.4711736989782413
9	0.3983800095293557
10++	10.203028217481073
>>END_MODULE
>>Overrepresented sequences	pass
>>END_MODULE
>>Kmer Content	warn
#Sequence	Count	Obs/Exp Overall	Obs/Exp Max	Max Obs/Exp Position
GGAAG	15337880	1.8091838	6.674472	5
GAGCA	11128750	1.3163522	6.1449485	9
AGAGC	10143580	1.1998224	6.0397167	8
TCGGA	7345905	0.87132096	5.6004643	3
ATCGG	6405195	0.7597404	5.556747	2
CGGAA	6181170	0.73113304	5.381553	4
GATCG	5725135	0.6790763	5.567729	1
>>END_MODULE
