# Supplementary material for: An Extensive Evaluation of Read Trimming Effects on Illumina NGS Data Analysis
Source: PLoS One. 2013 Dec 23;8(12):e85024. doi: 10.1371/journal.pone.0085024 (PMC3871669; doi:10.1371/journal.pone.0085024)
Supplement: File S1 — FastQC-generated quality plots for the datasets analyzed in this study. (ZIP) [file pone.0085024.s003.zip › fastqc/lovell_2_fastqc/fastqc_data.txt]

##FastQC	0.10.1
>>Basic Statistics	pass
#Measure	Value	
Filename	lovell_2.fastq.gz	
File type	Conventional base calls	
Encoding	Sanger / Illumina 1.9	
Total Sequences	123590441	
Filtered Sequences	0	
Sequence length	101	
%GC	39	
>>END_MODULE
>>Per base sequence quality	pass
#Base	Mean	Median	Lower Quartile	Upper Quartile	10th Percentile	90th Percentile
1	29.178791756232993	31.0	30.0	34.0	23.0	34.0
2	29.78469177078185	31.0	30.0	34.0	23.0	34.0
3	30.1285515681589	31.0	30.0	34.0	25.0	34.0
4	33.63740980582794	37.0	35.0	37.0	28.0	37.0
5	33.7634165088868	37.0	35.0	37.0	28.0	37.0
6	33.84116901079753	37.0	35.0	37.0	28.0	37.0
7	33.89352458091803	37.0	35.0	37.0	28.0	37.0
8	33.91041343561514	37.0	35.0	37.0	28.0	37.0
9	35.41867833451618	39.0	35.0	39.0	29.0	39.0
10-14	35.57116796112088	39.0	35.2	39.4	28.6	39.4
15-19	36.332460512864415	39.0	36.0	41.0	28.2	41.0
20-24	36.26780017234505	39.0	36.0	41.0	27.0	41.0
25-29	35.78422088484983	39.0	35.0	41.0	26.8	41.0
30-34	35.7482208094071	39.0	35.0	40.8	26.8	41.0
35-39	35.42765441705965	38.4	34.8	40.0	25.6	41.0
40-44	35.30534717001292	38.8	34.6	40.0	25.0	41.0
45-49	35.05854357134304	38.0	34.0	40.0	24.4	41.0
50-54	34.243449391041494	37.8	33.2	39.6	23.6	40.6
55-59	34.712527553809764	38.0	34.0	40.0	23.6	41.0
60-64	34.15600416863955	37.8	33.2	40.0	22.6	41.0
65-69	33.35194176384563	36.6	32.6	39.6	20.8	41.0
70-74	32.593875854848676	35.6	32.0	38.8	20.0	40.6
75-79	31.59382286693192	35.0	31.0	37.2	17.0	39.2
80-84	30.690139744707277	35.0	30.8	36.0	11.4	38.0
85-89	29.879350551067297	34.2	30.0	35.2	5.6	36.6
90-94	29.140976016098204	34.0	29.2	35.0	2.0	36.0
95-99	28.356207666578353	34.0	29.0	35.0	2.0	35.0
100-101	27.111733827375858	33.5	27.0	35.0	2.0	35.0
>>END_MODULE
>>Per sequence quality scores	pass
#Quality	Count
2	1521940.0
3	257788.0
4	217325.0
5	220091.0
6	238935.0
7	267916.0
8	309218.0
9	360365.0
10	412810.0
11	449180.0
12	468352.0
13	475200.0
14	477924.0
15	487689.0
16	506409.0
17	536100.0
18	575471.0
19	631589.0
20	708140.0
21	804718.0
22	923860.0
23	1068643.0
24	1245218.0
25	1445100.0
26	1689389.0
27	1976010.0
28	2322691.0
29	2753679.0
30	3291167.0
31	3989097.0
32	4895940.0
33	6116065.0
34	7835607.0
35	1.0382646E7
36	1.4520219E7
37	2.0738324E7
38	2.2630456E7
39	5831158.0
40	8012.0
>>END_MODULE
>>Per base sequence content	warn
#Base	G	A	T	C
1	17.954340309089552	34.07922127076919	29.386383098881247	18.580055321260012
2	18.776990938229652	34.255594223369414	31.037674152422206	15.92974068597873
3	17.876213605341373	32.674452903805104	32.031953080097615	17.417380410755914
4	19.664831578401795	30.82388158543627	30.984117060773208	18.527169775388728
5	20.610953345551547	30.28676406680775	30.19506980479135	18.90721278284936
6	20.91672879912223	30.401434207740024	28.93466663817621	19.747170354961536
7	20.98733065147645	30.3037949943571	29.62127320416187	19.08760115000458
8	19.943221936769778	30.42487122388901	29.838898596484658	19.79300824285655
9	19.993959234228946	29.771477615191493	30.249212035954564	19.985351114624994
10-14	19.83170629585851	30.34752547679369	30.180696977390458	19.640071249957337
15-19	19.853251511610644	30.127851466876663	30.336940339651363	19.68195668186133
20-24	20.013322341795746	30.075631490150016	30.210528296303153	19.700517871751085
25-29	20.03514598194281	30.200325144678857	30.026322125455064	19.73820674792327
30-34	20.053577305419072	30.145620908921465	30.01487336292422	19.785928422735235
35-39	19.901785763404312	30.20308191328729	30.099469287649395	19.795663035659008
40-44	20.0576799325814	30.130360500769775	30.048991529458842	19.76296803718998
45-49	19.98298170475333	30.160964810481456	30.028710099197315	19.827343385567904
50-54	19.87776039894936	30.20524404304198	30.117996623317346	19.798998934691316
55-59	19.76963629063153	30.306390529966777	30.226742882817675	19.697230296584017
60-64	19.753426926150137	30.527839670533503	30.09581684638969	19.622916556926675
65-69	19.77154384633953	30.517321442507612	30.071691446710503	19.639443264442356
70-74	19.7988673591981	30.436854346066422	30.132619903391333	19.63165839134414
75-79	19.86852212438601	30.387537175728625	30.13499896298695	19.608941736898412
80-84	19.843185157265232	30.394111741090672	30.17853467036653	19.58416843127756
85-89	19.875002307513352	30.409789203908844	30.136184037531848	19.579024451045957
90-94	19.936064581678735	30.4029342547255	30.089826655200746	19.571174508395014
95-99	19.987274910245695	30.401162941150144	30.081820729527514	19.529741419076647
100-101	20.14062537782693	30.39872325372219	29.9649825469759	19.495668821474982
>>END_MODULE
>>Per base GC content	pass
#Base	%GC
1	36.534395630349564
2	34.70673162420838
3	35.29359401609729
4	38.19200135379052
5	39.51816612840091
6	40.663899154083765
7	40.07493180148103
8	39.73623017962633
9	39.97931034885394
10-14	39.47177754581585
15-19	39.53520819347197
20-24	39.71384021354683
25-29	39.77335272986608
30-34	39.839505728154315
35-39	39.69744879906332
40-44	39.820647969771386
45-49	39.81032509032123
50-54	39.676759333640675
55-59	39.46686658721555
60-64	39.376343483076816
65-69	39.41098711078189
70-74	39.43052575054224
75-79	39.47746386128443
80-84	39.42735358854279
85-89	39.45402675855931
90-94	39.507239090073746
95-99	39.51701632932234
100-101	39.63629419930191
>>END_MODULE
>>Per sequence GC content	pass
#GC Content	Count
0	137041.0
1	73176.5
2	7346.0
3	4939.0
4	4416.5
5	4356.0
6	4503.5
7	4862.0
8	5426.0
9	6243.5
10	7557.0
11	9510.0
12	12276.5
13	16721.5
14	24010.5
15	35129.0
16	51022.5
17	73410.5
18	104776.5
19	148304.0
20	206328.0
21	284694.0
22	392385.0
23	537034.5
24	725523.0
25	963476.5
26	1256798.0
27	1612382.5
28	2036925.5
29	2521245.5
30	3054944.5
31	3616469.0
32	4178019.5
33	4701007.0
34	5162184.5
35	5562836.0
36	5888771.5
37	6158514.5
38	6366604.0
39	6484066.0
40	6462332.5
41	6279839.0
42	5952368.0
43	5482617.0
44	4942289.0
45	4403102.0
46	3882904.5
47	3392069.5
48	2935830.0
49	2520817.5
50	2155161.0
51	1843199.5
52	1601413.0
53	1419047.5
54	1277240.0
55	1136186.0
56	978886.0
57	834891.0
58	705490.0
59	593690.5
60	501916.5
61	411243.0
62	308420.5
63	227965.0
64	180416.0
65	143597.0
66	115779.0
67	97515.0
68	82539.5
69	69097.0
70	58951.5
71	49744.5
72	40637.5
73	31397.0
74	23344.0
75	19062.5
76	15694.5
77	10940.0
78	7531.5
79	5288.5
80	3678.0
81	2517.5
82	1762.5
83	1273.0
84	971.5
85	765.0
86	585.0
87	437.5
88	356.5
89	268.0
90	190.5
91	140.0
92	93.5
93	68.0
94	49.5
95	35.5
96	30.0
97	18.0
98	13.0
99	9.0
100	7.0
>>END_MODULE
>>Per base N content	pass
#Base	N-Count
1	2.2532527414478603
2	0.617635145423585
3	0.3697874983713344
4	0.38464301620219965
5	0.35150372187764906
6	0.14621195501681236
7	0.1789725792790075
8	0.21156328748758169
9	0.21443163229751724
10-14	0.17522115646468162
15-19	0.3858384160956267
20-24	0.15220626973893556
25-29	0.37818863353679594
30-34	0.17220506560050225
35-39	0.16266484557652805
40-44	0.14505199475742628
45-49	0.1311565835419262
50-54	0.1413999323782654
55-59	0.1742013364933296
60-64	0.1528477432975581
65-69	0.1381150504997389
70-74	0.13379869726332638
75-79	0.12242063283842478
80-84	0.15247845907435512
85-89	0.14432410674867646
90-94	0.13873467770861017
95-99	0.14544765642514376
100-101	0.134882195298583
>>END_MODULE
>>Sequence Length Distribution	pass
#Length	Count
101	1.23590441E8
>>END_MODULE
>>Sequence Duplication Levels	pass
#Total Duplicate Percentage	12.892269326683303
#Duplication Level	Relative count
1	100.0
2	6.519859605727994
3	1.4755140251129395
4	0.6063520964666678
5	0.4122507171444767
6	0.324074869310797
7	0.25937440953673324
8	0.2370441623580741
9	0.20039965416745395
10++	4.479218555862835
>>END_MODULE
>>Overrepresented sequences	pass
>>END_MODULE
>>Kmer Content	warn
#Sequence	Count	Obs/Exp Overall	Obs/Exp Max	Max Obs/Exp Position
GGGGG	11500510	3.097964	4.954914	40-44
>>END_MODULE
