# Supplementary material for: An Extensive Evaluation of Read Trimming Effects on Illumina NGS Data Analysis
Source: PLoS One. 2013 Dec 23;8(12):e85024. doi: 10.1371/journal.pone.0085024 (PMC3871669; doi:10.1371/journal.pone.0085024)
Supplement: File S3 — Collection of scripts and example pipelines to run the trimming tools. (ZIP) [file pone.0085024.s005.zip]

Archive with 6 entries (5 files):
- exampleUsages/
- exampleUsages/exampleUsages.r
- exampleUsages/fastq_illumina_to_sanger.pl
- exampleUsages/fastq_sanger_to_illumina.pl
- exampleUsages/removeOrphans.pl
- exampleUsages/trimFastqLength.pl
