# Supplementary material for: An Extensive Evaluation of Read Trimming Effects on Illumina NGS Data Analysis
Source: PLoS One. 2013 Dec 23;8(12):e85024. doi: 10.1371/journal.pone.0085024 (PMC3871669; doi:10.1371/journal.pone.0085024)
Supplement: File S3 — Collection of scripts and example pipelines to run the trimming tools. (ZIP) [file pone.0085024.s005.zip › exampleUsages/fastq_illumina_to_sanger.pl]

#!/usr/bin/perl

use strict;
use warnings;


while (my $line1 = <STDIN>) {
        my $line2 = <STDIN>;
        my $line3 = <STDIN>;
        my $line4 = <STDIN>;
        chomp($line4);
        my @a = split("",$line4);
        $line4 = "";
        foreach my $value (@a) {
                $line4 .= chr(ord($value)-31);
        }

        print $line1,$line2,$line3,$line4,"\n";
}
