# Supplementary material for: An Extensive Evaluation of Read Trimming Effects on Illumina NGS Data Analysis
Source: PLoS One. 2013 Dec 23;8(12):e85024. doi: 10.1371/journal.pone.0085024 (PMC3871669; doi:10.1371/journal.pone.0085024)
Supplement: Table S1 — Complete results of the trimming analysis performed in this study. Sheet 1-4 contains the results for the four datasets: Prunus persica, Saccharomyces cerevisiae, Homo sapiens and Arabidopsis thaliana. Sheet 5 contains information on the total amount of aligned reads for the human RNA-Seq experiment. Sheet 6 contains the results of the coverage analysis used to generate Figure 4. (XLSX) [file pone.0085024.s006.xlsx]

## Sheet: prunus_persica
Genome size:		227252106		Varscan Parameters for this analysis are:							APOMAC Average Percentage Of Minor Allele Calls
Prunus persica exp134 L003 and exp137 L005				--min-coverage 1 --min-reads2 1 --min-var-freq 0.01 --min-avg-qual 0							APONAC Average Percentage Of Nonreference Allele Calls
#Coverage: ??.?x
Two lanes: 2*(723,306,450+11,759,328,091) bp				* Varscan Parameters for high confidence				* Further filtering
				--p-value 0.05 --min-avg-qual 0				Minimum coverage: 0.5x | Maximum coverage: 1.5x (based on mapped nucleotides)
								MAF > 30%
			Genotyping							Trimming size								Assembly
Dataset	Tool	Threshold	Not Primary	Not Reference	Mapped	APOMAC	APONAC	Filtered SNPs*	Read Number (tot)	Nucleotide number (tot)	Read Number (1)	Nucleotide number (1)	Read Number (2)	Nucleotide number (2)	Read Number (unpaired)	Nucleotide number (unpaired)	Assembly size	Sequences (#)	Average (bp)	Longest scaffold (bp)	N50 (#)	N50 (bp)	Assembly tiled (bp)	Assembly tiled (%)	Genome assembled (%)	Assembly time (h)	Memory peak (Gb)
lovell	untrimmed	0	66777185	73249619	22958801604	0.00290857	0.00319048	21782	247180882	24965269082	123590441	12482634541	123590441	12482634541	0	0	177451710	21661	8192.22	161208	2704	18093	168785133	0.951161	0.742722	290	71
lovell	condetri	hq15-lq10	13804298	18989838	16199635010	0.000852136	0.00117224	12561	171267534	17232153911	70744452	7131229639	70744452	7121180218	29778630	2979744054	177090194	24773	7148.52	146040	3455	14439	170922048	0.965169	0.752125	208	40
lovell	condetri	hq20-lq10	13852004	19057144	16258555647	0.000851982	0.00117213	12662	172096583	17295095051	71215733	7174096068	71215733	7160848366	29665117	2960150617	177081605	24699	7169.59	146040	3441	14499	171006545	0.965693	0.752497	209	41
lovell	condetri	hq20-lq15	10645526	15540654	14999760925	0.000709713	0.00103606	12408	158620787	15954501445	63747656	6424302488	63747656	6414467078	31125475	3115731879	176820118	25625	6900.3	127658	3643	13746	170892526	0.966477	0.751995	193	37
lovell	condetri	hq25-lq10	13889374	19108883	16319541403	0.000851088	0.00117092	12626	173263354	17357706104	71860084	7226423044	71860084	7205991552	29543186	2925291508	177036713	24637	7185.81	146070	3430	14525	170644040	0.963891	0.750902	212	40
lovell	condetri	hq25-lq15	10697762	15614696	15072939576	0.000709733	0.00103594	12372	159774891	16031407533	64348230	6476430939	64348230	6461385753	31078431	3093590841	176807585	25518	6928.74	127691	3618	13800	170815643	0.96611	0.751657	196	37
lovell	condetri	hq25-lq20	8091087	12426525	13091812838	0.000618026	0.000949183	12373	138568696	13919553391	53220348	5359370026	53220348	5349147022	32128000	3211036343	175655680	27365	6418.99	112089	4039	12392	170039644	0.968028	0.748242	178	35
lovell	condetri	hq30-lq10	13540421	18667940	15986954277	0.000846967	0.0011677	12509	172044895	16990731000	71733661	7148206539	71733661	7103639353	28577573	2738885108	176610493	24775	7128.58	146079	3463	14397	169870987	0.96184	0.7475	205	40
lovell	condetri	hq30-lq15	10693582	15595068	15036321688	0.000711183	0.00103716	12407	161445773	15983258407	65485969	6538019479	65485969	6500253665	30473835	2944985263	176440410	25475	6926.02	127734	3618	13848	169716780	0.961893	0.746822	194	37
lovell	condetri	hq30-lq20	8237283	12632252	13267492629	0.000620862	0.000952121	12127	141786318	14103987224	54858328	5494687937	54858328	5468823400	32069662	3140475887	175642813	27080	6486.07	97815	3981	12553	169605484	0.965627	0.746332	179	35
lovell	condetri	hq30-lq25	6409322	10059136	11188119035	0.000572869	0.000899091	12098	118963662	11879899747	42839281	4300621495	42839281	4285190097	33285100	3294088155	173071299	30830	5613.73	91565	4840	10420	167058584	0.965259	0.735124	161	34
lovell	condetri	hq35-lq10	9568178	13358748	11686921664	0.000818708	0.00114305	12507	133676886	12370325530	53061606	5016856972	53061606	4951493761	27553674	2401974797	170162581	29798	5710.54	84975	4680	10552	161768006	0.950667	0.711844	167	35
lovell	condetri	hq35-lq15	8099566	11830216	11446506224	0.000707602	0.00103352	12197	130862849	12117583524	51306264	4854876039	51306264	4790162045	28250321	2472545440	170005767	30205	5628.4	84985	4760	10365	161825703	0.951884	0.712098	168	34
lovell	condetri	hq35-lq20	6844955	10459671	11026333180	0.000620783	0.000948608	12036	125846990	11675727847	48360730	4585807759	48360730	4524158178	29125530	2565761910	169541326	30873	5491.57	84805	4900	10052	161761219	0.954111	0.711814	162	33
lovell	condetri	hq35-lq25	5963646	9321120	10315998303	0.000578097	0.00090356	12225	117269209	10923160057	43261554	4119463029	43261554	4064740784	30746101	2738956244	167902737	32609	5148.97	96688	5346	9191	160262304	0.954495	0.705218	155	32
lovell	condetri	hq35-lq30	3953236	6424983	7737767548	0.000510901	0.000830341	11647	86662589	8194272295	27515646	2657816450	27515646	2625765572	31631297	2910690273	158579092	41956	3779.65	45824	7494	6226	153313933	0.966798	0.674643	138	30
lovell	condetri	hq40-lq10	55080	112036	201286336	0.00027364	0.0005566	0	2716318	210232614	90681	7013564	90681	7113233	2534956	196105817	0	0	0	0	0	0	0	0	0	3	16
lovell	condetri	hq40-lq15	53169	109456	200960566	0.000264574	0.000544664	0	2711970	209893474	90442	6995026	90442	7094249	2531086	195804199	0	0	0	0	0	0	0	0	0	2	16
lovell	condetri	hq40-lq20	51652	107576	200697627	0.000257362	0.00053601	0	2708434	209617581	90247	6979863	90247	7078876	2527940	195558842	0	0	0	0	0	0	0	0	0	2	8
lovell	condetri	hq40-lq25	51412	107135	200610902	0.000256277	0.000534044	0	2707279	209526746	90192	6975549	90192	7074506	2526895	195476691	0	0	0	0	0	0	0	0	0	2	16
lovell	condetri	hq40-lq30	50292	105601	200096708	0.000251338	0.00052775	0	2700405	208986061	89848	6948578	89848	7047186	2520709	194990297	0	0	0	0	0	0	0	0	0	2	15
lovell	condetri	hq40-lq35	0	0	0	#DIV/0!	#DIV/0!	0	0	0	0	0	0	0	0	0	0	0	0	0	0	0	0	0	0	0	0
lovell	cutadapt	20	34958203	41356667	22004738077	0.00158867	0.00187944	13601	235047188	23480364897	112912056	11321956524	112912056	11264312972	9223076	894095401	177479547	21954	8084.16	161198	2793	17653	169225027	0.95349	0.744658	278	70
lovell	cutadapt	22	33307384	39682722	21850788340	0.00152431	0.00181608	13415	233242415	23308798494	111459109	11179222402	111459109	11126574766	10324197	1003001326	177460595	22018	8059.8	161184	2801	17562	169057272	0.952647	0.743919	276	69
lovell	cutadapt	24	31604859	37936190	21601743764	0.00146307	0.00175616	13342	230439781	23037827027	109293707	10964982003	109293707	10917934613	11852367	1154910411	177405855	22116	8021.61	161177	2819	17459	169246841	0.954009	0.744754	274	68
lovell	cutadapt	26	30176118	36444055	21269733404	0.00141874	0.00171342	13311	226906134	22680173422	106668690	10699176464	106668690	10655741663	13568754	1325255295	177351498	22218	7982.33	161170	2844	17306	169102572	0.953488	0.744119	268	66
lovell	cutadapt	28	28837122	35007961	20818286553	0.00138518	0.0016816	13181	222166268	22195248156	103272693	10353761217	103272693	10312948807	15620882	1528538132	177277411	22433	7902.53	161157	2893	17109	169329395	0.955166	0.745117	259	63
lovell	cutadapt	30	27105681	33102381	20037725386	0.00135273	0.001652	12952	214323455	21357369799	97916822	9797214557	97916822	9756120463	18489811	1804034779	177137369	22736	7791.05	161042	2970	16680	168773534	0.952783	0.742671	250	60
lovell	cutadapt	32	24235840	29882143	18550682231	0.00130647	0.00161084	12937	199565192	19759734911	88563689	8819368403	88563689	8774905199	22437814	2165461309	176784272	23393	7557.14	160907	3138	15755	168394607	0.952543	0.741004	235	55
lovell	cutadapt	34	18745877	23513686	15495942253	0.00120973	0.00151741	12580	170122015	16464958353	71486046	6996457719	71486046	6953937788	27149923	2514562846	175272118	25600	6846.57	146093	3642	13738	167440417	0.955317	0.736805	189	44
lovell	cutadapt	36	8734529	10961534	8678338477	0.00100647	0.00126309	9983	111218881	9123261156	37003758	3061441503	37003758	3064122627	37211365	2997697026	50601974	34817	1453.37	14626	9262	1680	35700521	0.705516	0.157097	144	29
lovell	cutadapt	38	3910314	5131360	5024075254	0.000778315	0.00102135	8862	67576732	5265088567	17897016	1399722817	17897016	1402903916	31782700	2462461834	4937341	5502	897.372	4891	2061	920	3393099	0.687232	0.014931	104	24
lovell	cutadapt	40	243394	416802	730907483	0.000333002	0.000570253	2	9990332	760313134	1122223	85273705	1122223	86031922	7745886	589007507	6680	11	607.273	775	5	577	4180	0.625749	1.83937e-05	9	18
lovell	erne-filter	5	34374936	40785472	21977092615	0.00156413	0.00185582	13610	234811054	23428588078	112713531	11295938976	112713531	11225403386	9383992	907245716	NA	NA	NA	NA	NA	NA	NA	NA	NA	NA	NA
lovell	erne-filter	10	34374936	40785472	21977092615	0.00156413	0.00185582	13610	234811054	23428588078	112713531	11295938976	112713531	11225403386	9383992	907245716	NA	NA	NA	NA	NA	NA	NA	NA	NA	NA	NA
lovell	erne-filter	15	34374970	40785469	21977092550	0.00156413	0.00185582	13609	234811048	23428587655	112713525	11295938370	112713525	11225402963	9383998	907246322	NA	NA	NA	NA	NA	NA	NA	NA	NA	NA	NA
lovell	erne-filter	20	34307753	40718298	21975509636	0.00156118	0.00185289	13590	234781218	23425994775	112686936	11293331392	112686936	11223088534	9407346	909574849	177471368	21945	8087.1	161196	2794	17665	169261541	0.95374	0.744818	270	70
lovell	erne-filter	22	33881412	40290584	21957895083	0.00154302	0.0018349	13478	234525243	23403582935	112458841	11271123112	112458841	11203073175	9607561	929386648	177474400	21954	8083.92	161196	2798	17626	169160416	0.953154	0.744373	266	69
lovell	erne-filter	24	32860949	39262594	21881376700	0.00150178	0.00179434	13483	233549839	23316490217	111618711	11189697029	111618711	11127721903	10312417	999071285	177460949	22029	8055.79	161196	2805	17547	169479804	0.955026	0.745779	270	68
lovell	erne-filter	25	32058779	38447698	21793793163	0.00147101	0.00176416	13538	232488676	23220287512	110753399	11106015618	110753399	11048660894	10981878	1065611000	NA	NA	NA	NA	NA	NA	NA	NA	NA	NA	NA
lovell	erne-filter	26	31065473	37430662	21652241971	0.00143475	0.00172872	13458	230818733	23067125367	109458049	10980716513	109458049	10928649120	11902635	1157759734	177436885	22112	8024.46	161200	2813	17515	169361067	0.954486	0.745256	267	66
lovell	erne-filter	28	28646586	34915341	21135264681	0.00135539	0.00165199	13385	224900264	22514228738	105233157	10570116355	105233157	10529456434	14433950	1414655949	177437355	22263	7970.06	161194	2843	17363	169381515	0.954599	0.745346	256	63
lovell	erne-filter	30	25998740	32072498	20206523146	0.00128665	0.00158723	13171	214553131	21524550042	98535259	9912127896	98535259	9882680727	17482613	1729741419	177472819	22521	7880.33	161185	2914	17006	169124770	0.952962	0.744217	244	59
lovell	erne-filter	32	23162694	28909764	18752883919	0.00123515	0.00154162	12943	198680157	19973071052	89073326	8971950069	89073326	8952871439	20533505	2048249544	177326253	23070	7686.44	160996	3051	16225	169417684	0.955401	0.745505	236	54
lovell	erne-filter	34	19397423	24597236	16549157289	0.00117211	0.00148631	12889	174902721	17611971456	75818792	7644301610	75818792	7633886072	23265137	2333783774	177063977	24153	7330.93	146075	3321	15028	169997624	0.960092	0.748057	213	49
lovell	erne-filter	35	16749921	21513524	15000628306	0.00111661	0.00143417	12646	158265019	15947286394	66880279	6745661406	66880279	6738772777	24504461	2462852211	NA	NA	NA	NA	NA	NA	NA	NA	NA	NA	NA
lovell	erne-filter	36	13510997	17632404	12977609392	0.0010411	0.00135868	12443	136597267	13771795559	55543437	5604045450	55543437	5600062859	25510393	2567687250	174610092	27998	6236.52	93065	4227	11971	168627938	0.96574	0.74203	180	41
lovell	erne-filter	38	4450486	5990429	5985690311	0.000743521	0.00100079	10923	62352143	6290811998	18732191	1890809075	18732191	1890303044	24887761	2509699879	122317420	57388	2131.41	21774	12357	2982	115586941	0.944975	0.508629	130	31
lovell	erne-filter	40	269	982	1554090	0.000173092	0.000631881	0	17440	1706269	72	7200	72	7233	17296	1691836	0	0	0	0	0	0	0	0	0	0	0
lovell	fastx	20	35572701	41975154	22039561855	0.00161404	0.00190454	13636	235480510	23521455522	113270768	11357215016	113270768	11298159173	8938974	866081333	177492062	21937	8090.99	161208	2790	17692	169325549	0.953989	0.7451	276	70
lovell	fastx	22	35568932	41970842	22037068608	0.00161405	0.00190456	13620	235480438	23518590988	113270701	11356005317	113270701	11296694000	8939036	865891671	177487727	21939	8090.06	161194	2792	17678	169352287	0.954163	0.745218	278	71
lovell	fastx	24	35571332	41973296	22034840960	0.00161432	0.00190486	13651	235480365	23515756544	113270636	11354785714	113270636	11295249879	8939093	865720951	177487276	21933	8092.25	161194	2790	17692	169253947	0.953612	0.744785	259	71
lovell	fastx	26	35592693	41993313	22022066843	0.00161623	0.00190687	13673	235480217	23501253336	113270500	11348576018	113270500	11287863211	8939217	864814107	177486677	21936	8091.11	161194	2794	17668	169286195	0.953797	0.744927	272	71
lovell	fastx	28	35612489	42011727	22010958024	0.00161794	0.00190867	13659	235480000	23488089438	113270294	11342758756	113270294	11281318840	8939412	864011842	177485157	21951	8085.52	161194	2798	17647	169345930	0.954141	0.74519	276	70
lovell	fastx	30	35673306	42069678	21985314323	0.0016226	0.00191354	13629	235479676	23459467673	113270028	11329648007	113270028	11267735931	8939620	862083735	177466963	21973	8076.59	161194	2797	17630	169178441	0.953295	0.744453	277	69
lovell	fastx	32	35201378	41562767	21823105343	0.00161303	0.00190453	13530	234712535	23277372118	112670486	11225158638	112670486	11157014936	9371563	895198544	177395610	22010	8059.77	161192	2804	17567	169006199	0.952708	0.743695	274	67
lovell	fastx	34	33497043	39700922	21189799070	0.00158081	0.00187359	13377	230044731	22582957476	109178413	10758030634	109178413	10736933640	11687905	1087993202	177284168	22136	8008.86	161172	2838	17339	168512448	0.950522	0.741522	263	63
lovell	fastx	36	24819124	29108016	15615340667	0.00158941	0.00186407	12219	187833573	16508963817	78259672	6956919824	78259672	6916434081	31314229	2635609912	154946336	34324	4514.23	69911	5719	7962	135904099	0.877104	0.598032	194	42
lovell	fastx	38	13834146	15913911	8928886885	0.00154937	0.0017823	8881	120457143	9376051786	35884044	2806834418	35884044	2807679996	48689055	3761537372	10755486	11588	928.157	6891	3842	959	7205739	0.669959	0.0317081	118	27
lovell	fastx	40	6435259	7545790	5143775826	0.00125108	0.00146697	7127	71810837	5403701060	15073766	1137405979	15073766	1139765092	41663305	3126529989	386261	527	732.943	1848	212	738	237456	0.614755	0.0010449	73	22
lovell	prinseq	20	35218297	41635140	22027975700	0.0015988	0.0018901	13684	235311846	23487673848	113126487	11340049416	113126487	11270890027	9058872	876734405	177484948	21946	8087.92	161206	2788	17690	169222167	0.953445	0.744645	282	70
lovell	prinseq	22	35212490	41628635	22025474595	0.00159872	0.00189002	13711	235311765	23484808421	113126411	11338842299	113126411	11269424181	9058943	876541941	177481277	21944	8087.92	161192	2790	17685	169223105	0.95347	0.744649	278	70
lovell	prinseq	24	35195677	41611201	22018104253	0.00159849	0.00188986	13710	235288941	23476110615	113108119	11335001870	113108119	11263708550	9072703	877400195	177480496	21944	8087.88	161192	2790	17668	169165364	0.953149	0.744395	277	71
lovell	prinseq	26	35081098	41495439	21992542011	0.00159514	0.0018868	13662	235206313	23446731340	113037582	11320502831	113037582	11244580422	9131149	881648087	177477650	21963	8080.76	161191	2791	17649	169224271	0.953496	0.744654	279	71
lovell	prinseq	28	35101924	41511308	21962816557	0.00159824	0.00189007	13522	235150685	23412228342	112994623	11305181127	112994623	11224451455	9161439	882595760	177464787	21997	8067.68	161191	2794	17626	169133581	0.953054	0.744255	280	71
lovell	prinseq	30	34896963	41301022	21905476619	0.00159307	0.00188542	13543	234955658	23347182706	112831121	11272165139	112831121	11183102407	9293416	891915160	177436959	22021	8057.62	161192	2791	17620	168886197	0.95181	0.743167	275	70
lovell	prinseq	32	34706262	41028666	21423904187	0.00161998	0.00191509	13493	233471821	22811270959	111684722	10974963473	111684722	10892966702	10102377	943340784	177236193	22275	7956.73	161191	2841	17306	168587636	0.951203	0.741853	268	64
lovell	prinseq	34	32289472	38409919	20568396180	0.00156986	0.00186742	13264	226752383	21870401644	106752537	10380728580	106752537	10286876254	13247309	1202796810	177097716	22552	7852.86	161180	2908	16958	168633892	0.952208	0.742056	248	59
lovell	prinseq	36	19319863	23081393	13448597654	0.00143657	0.00171627	11822	164943812	14148272438	65031420	5656833751	65031420	5606964508	34880972	2884474179	142275217	39625	3590.54	48655	7190	5852	122535717	0.861258	0.539206	179	37
lovell	prinseq	38	4555764	5311410	3709911433	0.001228	0.00143168	5484	51652462	3849952973	8507253	636694909	8507253	636031479	34637956	2577226585	59382	85	698.612	1064	35	734	40893	0.688643	0.000179946	79	20
lovell	prinseq	40	242700	315773	261330826	0.000928708	0.00120833	0	3799292	272492944	81451	5867971	81451	5867423	3636390	260757550	0	0	0	0	0	0	0	0	0	0	0
lovell	sickle	20	27298584	33515299	20875782983	0.00130767	0.00160546	13205	222630656	22232584138	103296699	10362504786	103296699	10314095460	16037258	1555983892	177298546	22419	7908.41	161175	2889	17074	169311376	0.954951	0.745038	239	62
lovell	sickle	22	25075545	31173268	20290611304	0.00123582	0.00153634	12964	216613745	21606519268	99152544	9940227918	99152544	9894289815	18308657	1772001535	177192206	22647	7824.09	161165	2943	16892	168673244	0.951922	0.74223	246	57
lovell	sickle	24	22905160	28845223	19543005939	0.00117204	0.00147599	12922	208898725	20806288489	94116340	9427323434	94116340	9383434355	20666045	1995530700	177090771	22900	7733.22	161030	3019	16363	168579303	0.951937	0.741816	240	55
lovell	sickle	26	20581863	26312444	18575971459	0.00110798	0.00141648	12828	199140326	19786041675	88052992	8806543223	88052992	8763822272	23034342	2215676180	176898175	23397	7560.72	161027	3132	15811	168735188	0.953855	0.742502	228	52
lovell	sickle	28	18191482	23638546	17391675882	0.00104599	0.00135919	12634	187057099	18518463911	81073113	8089519676	81073113	8046652056	24910873	2382292179	176673921	24097	7331.78	146040	3282	15149	169471043	0.959231	0.74574	215	46
lovell	sickle	30	15341899	20396048	15898064946	0.000965017	0.00128293	12652	171620587	16896954282	72675729	7223228057	72675729	7182647413	26269129	2491078812	176090967	24976	7050.41	146058	3494	14292	169099129	0.960294	0.744104	200	42
lovell	sickle	32	11889623	16303457	13685880253	0.000868751	0.00119126	12301	149853380	14506276767	61154483	6002915052	61154483	5950163867	27544414	2553197848	174249680	27301	6382.54	91198	4014	12419	166636195	0.956307	0.733266	182	37
lovell	sickle	34	8030387	11358255	10618716119	0.000756248	0.00106964	12161	119486265	11219683787	45231750	4328972830	45231750	4283274528	29022765	2607436429	165858716	33363	4971.34	58944	5525	8806	158028416	0.952789	0.695388	157	33
lovell	sickle	36	2521567	3551396	3937617383	0.000640379	0.000901915	9369	50787433	4108129230	12695719	1035982635	12695719	1036427697	25395995	2035718898	13046243	13198	988.502	6740	4700	1016	10143610	0.777512	0.0446359	115	24
lovell	sickle	38	0	0	0	#DIV/0!	#DIV/0!	0	0	0	0	0	0	0	0	0	0	0	0	0	0	0	0	#DIV/0!	0	0	0
lovell	sickle	40	0	0	0	#DIV/0!	#DIV/0!	0	0	0	0	0	0	0	0	0	0	0	0	0	0	0	0	#DIV/0!	0	0	0
lovell	solexaqaBWA	20	34780626	41179389	21995299184	0.00158128	0.00187219	13614	234951407	23468930915	112831709	11313486699	112831709	11255272231	9287989	900171985	177479195	21951	8085	161198	2795	17662	169186501	0.953275	0.744488	196	48
lovell	solexaqaBWA	22	32801081	39171127	21808592700	0.00150404	0.00179613	13436	232841711	23260349487	111133078	11144368003	111133078	11089770937	10575555	1026210547	177444719	22021	8057	161184	2803	17560	168976347	0.952276	0.743563	195	46
lovell	solexaqaBWA	24	30873283	37189635	21515668866	0.00143492	0.00172849	13350	229633320	22941527684	108664976	10897745804	108664976	10847691205	12303368	1196090675	177390329	22090	8030	161175	2816	17506	169248047	0.9541	0.744759	183	44
lovell	solexaqaBWA	26	28993092	35220216	21071616407	0.00137593	0.00167145	13187	225075639	22462304920	105310767	10553069112	105310767	10504466991	14454105	1404768817	177319869	22299	7951	161166	2857	17263	168699842	0.951387	0.742347	181	32
lovell	solexaqaBWA	28	27558496	33665417	20520897610	0.00134295	0.00164054	12967	219388751	21871836146	101300870	10142723848	101300870	10096341860	16787011	1632770438	177223069	22602	7841	161172	2923	16944	169041698	0.953836	0.743851	177	30
lovell	solexaqaBWA	30	25958964	31872031	19660401879	0.00132037	0.00162113	12899	210745607	20951285934	95457197	9536723529	95457197	9490362687	19831213	1924199718	177034111	22857	7745	161060	2996	16459	168437901	0.951443	0.741194	169	26
lovell	solexaqaBWA	32	23632295	29191867	18243184562	0.0012954	0.00160015	12758	196705770	19428880614	86434076	8593241517	86434076	8541718160	23837618	2293920937	176664771	23584	7490	160948	3182	15581	168456824	0.953539	0.741277	155	24
lovell	solexaqaBWA	34	19764563	24618922	15854026612	0.00124666	0.00155285	12616	173218407	16852010532	72257535	7092979759	72257535	7041752062	28703337	2717278711	175612660	25444	6901	161161	3610	13877	168326109	0.958508	0.740702	139	22
lovell	solexaqaBWA	36	8121702	10282686	8392878837	0.00096769	0.00122517	10217	72597910	5929453718	0	0	34891416	2879882351	37706494	3049571367	61439666	38763	1585	13755	9995	1893	45205869	0.735777	0.198924	63	10
lovell	solexaqaBWA	38	3664442	4839441	4854713887	0.000754821	0.000996854	9199	48350528	3751454769	0	0	17069042	1335044230	31281486	2416410539	3997329	4552	878	3747	1717	905	2743302	0.686284	0.0120716	46	5
lovell	solexaqaBWA	40	316420	529608	908677598	0.00034822	0.000582834	11	10954896	827570395	0	0	1575208	119980032	9379688	707590363	6096	9	677	876	4	763	3165	0.519193	1.39273e-05	6	2
lovell	solexaqa	20	9515177	14317834	14755519803	0.000644855	0.000970337	12457	160627788	15664878416	64836982	6405726544	64836982	6356609031	30953824	2902542841	175922814	25858	6803.42	160926	3699	13571	169278996	0.962234	0.744895	192	35
lovell	solexaqa	22	8914473	13533967	14182709460	0.000628545	0.000954258	12311	154568247	15053030217	61472223	6067787513	61472223	6021720477	31623801	2963522227	175553989	26375	6656.08	145938	3816	13045	169167728	0.963622	0.744406	188	35
lovell	solexaqa	24	7832972	12099965	13012418318	0.000601961	0.000929878	12253	142099631	13807263294	54951036	5413732267	54951036	5371466105	32197559	3022064922	174401830	27633	6311.36	111868	4123	12162	168104243	0.96389	0.739726	178	34
lovell	solexaqa	26	6626170	10445682	11687417888	0.000566949	0.000893754	12448	128819964	12391803370	48106118	4703151543	48106118	4660578577	32607728	3028073250	172550933	29737	5802.57	85460	4627	10974	165973903	0.961884	0.730351	163	32
lovell	solexaqa	28	5608273	9013702	10408445796	0.000538819	0.000865999	12335	115231070	11029958555	41428117	4033404256	41428117	3996023373	32374836	3000530926	170405229	32360	5265.92	85039	5209	9554	164397220	0.964743	0.723413	155	32
lovell	solexaqa	30	4417235	7204723	8644342914	0.000510997	0.000833461	11933	97183076	9148789743	32590582	3125306166	32590582	3097420840	32001912	2926062737	162406505	38394	4230	50805	6637	7171	155981562	0.960439	0.686381	144	30
lovell	solexaqa	32	3237530	5300077	6611307138	0.000489696	0.000801669	11716	76180571	6978113484	23385681	2184507898	23385681	2168507104	29409209	2625098482	138233425	48645	2841.68	33083	9611	4322	131750556	0.953102	0.579755	135	29
lovell	solexaqa	34	1767292	2838230	3748667934	0.000471445	0.00075713	10468	46288698	3933246901	11111800	955555610	11111800	962244106	24065098	2015447185	43900816	38292	1146.47	13953	11887	1216	38918603	0.886512	0.171257	112	27
lovell	solexaqa	36	653962	1064665	1612506428	0.000405556	0.000660255	2038	21480140	1680093748	3349278	263002998	3349278	265187683	14781584	1151903067	67757	91	744.582	2211	36	752	38134	0.562805	0.000167805	0	0
lovell	solexaqa	38	30086	71454	136301034	0.000220732	0.000524237	0	1888373	140453617	55576	4155920	55576	4153628	1777221	132144069	0	0	0	0	0	0	0	0	0	0	0
lovell	solexaqa	40	0	6	7210	0	0.000832178	0	106	7573	0	0	0	0	106	7573	0	0	0	0	0	0	0	0	0	0	0
lovell	trimmomatic	20	21284800	27130982	19021501823	0.00111899	0.00142633	12908	203322302	20228214754	90359289	9040809145	90359289	9005448655	22603724	2181956954	177093029	23171	7642.87	146146	3070	16141	169595060	0.957661	0.746286	237	53
lovell	trimmomatic	22	18942928	24599890	18129696921	0.00104486	0.00135688	12880	193968995	19257573171	84960458	8488836616	84960458	8455491402	24048079	2313245153	176945741	23587	7501.83	146052	3178	15560	169770736	0.959451	0.747059	228	50
lovell	trimmomatic	24	16608960	22037614	17179298316	0.000966801	0.0012828	12775	184241509	18246412367	79242181	7903440842	79242181	7871802910	25757147	2471168615	176802936	24111	7332.87	145852	3292	15077	170113337	0.962164	0.748567	214	43
lovell	trimmomatic	26	14185493	19333707	16071381043	0.000882656	0.00120299	12540	172882475	17068053116	72784918	7243093860	72784918	7212422079	27312639	2612537177	176496050	24762	7127.7	146035	3451	14439	169597648	0.960915	0.746297	208	41
lovell	trimmomatic	28	11591988	16380485	14759942752	0.000785368	0.00110979	12430	159435261	15672332799	65370598	6484886559	65370598	6455146445	28694065	2732299795	175879622	25814	6813.34	146072	3660	13616	169291663	0.962543	0.744951	192	37
lovell	trimmomatic	30	8976064	13288432	13142031879	0.000683004	0.00101114	12376	142916545	13948414312	56562572	5580301380	56562572	5551467796	29791401	2816645136	174528169	27520	6341.87	121785	4089	12204	167637765	0.96052	0.737673	179	35
lovell	trimmomatic	32	6743797	10310611	10814758830	0.000623573	0.000953383	12225	118881529	11465970333	44422070	4339016473	44422070	4315642258	30037389	2811311602	171089588	31228	5478.72	85357	4945	10106	164820438	0.963358	0.725276	161	33
lovell	trimmomatic	34	3509648	5535808	6250414883	0.000561506	0.00088567	11860	70011622	6592925466	21232253	2027130075	21232253	2022046629	27547116	2543748762	143995469	49296	2921.04	34886	9522	4527	139115746	0.966112	0.612165	131	29
lovell	trimmomatic	36	0	0	0	#DIV/0!	#DIV/0!	0	0	0	0	0	0	0	0	0	0	0	0	0	0	0	0	0	0	0	0
lovell	trimmomatic	38	0	0	0	#DIV/0!	#DIV/0!	0	0	0	0	0	0	0	0	0	0	0	0	0	0	0	0	0	0	0	0
lovell	trimmomatic	40	0	0	0	#DIV/0!	#DIV/0!	0	0	0	0	0	0	0	0	0	0	0	0	0	0	0	0	0	0	0	0

## Sheet: saccharomyces_cerevisiae
#Genome size:		12157105		Varscan Parameters for this analysis are:								APOMAC Average Percentage Of Minor Allele Calls
#Saccharomyces cerevisiae SRR452441.sra				--min-coverage 1 --min-reads2 1 --min-var-freq 0.01 --min-avg-qual 0								APONAC Average Percentage Of Nonreference Allele Calls
#Coverage: 36.7x
				* Varscan Parameters for high confidence				* Further filtering
				--p-value 0.05 --min-avg-qual 0				Minimum coverage: 0.5x | Maximum coverage: 1.5x (based on mapped nucleotides)											AbySS q (k71_b1000_p0.95_s500_scaffoldmin500bp)
The strain YDJ25 is indeed isogenic to reference S288C								MAF > 30%
			Genotyping							Trimming size								Assembly
Dataset	Tool	Threshold	Not Primary	Not Reference	Mapped	APOMAC	APONAC	Filtered SNPs*	Read Number (tot)	Nucleotide number (tot)	Read Number (1)	Nucleotide number (1)	Read Number (2)	Nucleotide number (2)	Read Number (unpaired)	Nucleotide number (unpaired)	Assembly size	Sequences (#)	Average (bp)	Longest scaffold (bp)	N50 (#)	N50 (bp)	Assembly tiled (bp)	Assembly tiled (%)	Genome assembled (%)	Assembly time (h)	Memory peak (Gb)
yeast	untrimmed	0	894818	897547	377987245	0.00236732	0.00237454	1814	4437220	448159220	2218610	224079610	2218610	224079610	0	0	11365205	2062	5511.74	46420	389	9095	11273824	0.99196	0.927344
yeast	condetri	hq10-lq5	233580	235960	356881928	0.000654502	0.000661171	147	3990673	396284373	1888583	188478786	1888583	187591621	213507	20213966	11326161	2733	4144.22	33765	536	6437	11291077	0.996902	0.928764
yeast	condetri	hq15-lq10	172720	174939	336591656	0.000513144	0.000519737	126	3745007	373014891	1719070	171977223	1719070	171396239	306867	29641429	11249133	3299	3409.86	26756	669	5139	11200892	0.995712	0.921345
yeast	condetri	hq15-lq5	230740	233125	356658281	0.00064695	0.000653637	146	3988111	396002147	1887254	188337818	1887254	187443762	213603	20220567	11325207	2734	4142.36	33765	536	6431	11290048	0.996896	0.928679
yeast	condetri	hq20-lq10	169430	171649	336733757	0.000503157	0.000509747	125	3750904	372874885	1725652	172370336	1725652	171713074	299600	28791475	11242662	3328	3378.2	27628	677	5082	11190907	0.995397	0.920524
yeast	condetri	hq20-lq15	151391	153438	314510948	0.000481354	0.000487862	126	3485868	347489134	1546890	154834463	1546890	154386544	392088	38268127	11101180	4092	2712.9	20531	876	3999	11054530	0.995798	0.909306
yeast	condetri	hq20-lq5	202310	204639	351433205	0.000575671	0.000582298	140	3929246	389712036	1853568	184784474	1853568	183903246	222110	21024316	11306871	2886	3917.83	33699	568	6010	11251293	0.995085	0.925491
yeast	condetri	hq25-lq10	162264	164462	334345484	0.000485318	0.000491892	128	3731721	369510477	1720798	171354005	1720798	170514012	290125	27642460	11209185	3477	3223.81	27628	706	4830	11164321	0.995998	0.918337
yeast	condetri	hq25-lq15	148577	150623	316350069	0.00046966	0.000476128	116	3515732	349065210	1568781	156566852	1568781	155942081	378170	36556277	11088878	4081	2717.2	24245	867	4007	11046752	0.996201	0.908666
yeast	condetri	hq25-lq20	137969	139833	287233316	0.000480338	0.000486827	125	3171550	315827478	1344121	134441032	1344121	134006510	483308	47379936	10873052	5110	2127.8	16015	1129	2928	10831704	0.996197	0.890977
yeast	condetri	hq25-lq5	178250	180539	342678754	0.000520166	0.000526846	121	3832862	379018231	1796939	178713682	1796939	177749462	238984	22555087	11257352	3211	3505.87	27628	640	5232	11190492	0.994061	0.92049
yeast	condetri	hq30-lq10	150950	153091	324819112	0.00046472	0.000471312	120	3637578	357092169	1672937	165534502	1672937	164175912	291704	27381755	11080598	3974	2788.27	19816	852	4043	11021872	0.9947	0.90662
yeast	condetri	hq30-lq15	140592	142654	314514175	0.000447013	0.000453569	127	3513423	345528349	1579263	156533448	1579263	155337980	354897	33656921	11001951	4390	2506.14	19217	956	3528	10958410	0.996042	0.9014
yeast	condetri	hq30-lq20	132575	134500	291302891	0.00045511	0.000461719	117	3235656	319367205	1388550	138052252	1388550	137161314	458556	44153639	10836651	5136	2109.94	16134	1149	2881	10802133	0.996815	0.888545
yeast	condetri	hq30-lq25	131263	132984	261862214	0.000501267	0.00050784	120	2889466	286173695	1164661	116115063	1164661	115440808	560144	54617824	10300543	6482	1589.1	11980	1575	1994	10271928	0.997222	0.844932
yeast	condetri	hq30-lq5	159092	161267	328268707	0.00048464	0.000491265	127	3678931	360952028	1705828	168694059	1705828	167287098	267275	24970871	11110572	3819	2909.29	19816	809	4271	11052190	0.994745	0.909114
yeast	condetri	hq35-lq10	134062	135999	297443681	0.000450714	0.000457226	97	3354778	322558339	1511238	147381971	1511238	144680956	332302	30495412	10563115	5362	1970	14550	1238	2633	10501340	0.994152	0.863803
yeast	condetri	hq35-lq15	125905	127815	293555346	0.000428897	0.000435403	99	3308653	318316485	1474540	143897369	1474540	141275115	359573	33144001	10502370	5536	1897.1	12634	1298	2517	10446060	0.994638	0.859256
yeast	condetri	hq35-lq20	118280	120114	283386620	0.00041738	0.000423852	103	3186706	307151049	1384449	135363984	1384449	132968812	417808	38818253	10317466	6018	1714.43	11993	1441	2195	10276224	0.996003	0.845285
yeast	condetri	hq35-lq25	117388	119113	265658202	0.000441876	0.000448369	109	2975151	287668102	1235240	121160562	1235240	119112438	504671	47395102	9891318	6777	1459.54	11984	1726	1774	9849301	0.995752	0.810168
yeast	condetri	hq35-lq30	114563	115950	206723596	0.000554184	0.000560894	86	2286954	222970527	815145	80503399	815145	79349073	656664	63118055	7580059	7667	988.66	9454	2390	1048	7547329	0.995682	0.620816
yeast	condetri	hq35-lq5	137860	139815	298697372	0.000461537	0.000468082	102	3369252	323911738	1523497	148557187	1523497	145835248	322258	29519303	10582432	5289	2000.84	16402	1211	2688	10512604	0.993402	0.864729
yeast	condetri	hq40-lq10	55771	56733	128664949	0.000433459	0.000440936	54	1597246	132343708	519810	44763335	519810	42002035	557626	45578338	140469	179	784.743	2958	58	744	114687	0.816458	0.00943374
yeast	condetri	hq40-lq15	54225	55167	128331056	0.00042254	0.00042988	51	1593126	131998362	517227	44540499	517227	41792204	558672	45665659	138831	177	784.356	2958	57	743	113989	0.821063	0.00937633
yeast	condetri	hq40-lq20	51526	52458	127641909	0.000403676	0.000410978	54	1584588	131287425	511955	44089227	511955	41366846	560678	45831352	134179	172	780.11	2959	56	723	110404	0.822811	0.00908144
yeast	condetri	hq40-lq25	49541	50470	126816755	0.00039065	0.000397976	54	1574299	130437605	505866	43569258	505866	40876191	562567	45992156	131336	169	777.136	2959	55	726	107998	0.822303	0.00888353
yeast	condetri	hq40-lq30	46940	47853	123762512	0.000379275	0.000386652	53	1536121	127278576	484468	41746365	484468	39137709	567185	46394502	116586	150	777.24	2961	48	711	94108	0.807198	0.00774099
yeast	condetri	hq40-lq35	41073	41941	101734800	0.000403726	0.000412258	33	1263044	104515296	340805	29390160	340805	27470860	581434	47654276	59184	67	883.343	2514	22	971	39073	0.660195	0.00321401
yeast	condetri	hq40-lq5	56169	57124	128739609	0.000436299	0.000443717	56	1598167	132421454	520428	44817242	520428	42052318	557311	45551894	140469	179	784.743	2958	58	744	114687	0.816458	0.00943374
yeast	cutadapt	2	894818	897547	377987245	0.00236732	0.00237454	1814	4437220	448159220	2218610	224079610	2218610	224079610	0	0	11365063	2063	5509	46420	389	9071	11273582	0.991951	0.927325
yeast	cutadapt	4	234035	236413	356645187	0.000656212	0.00066288	136	3985589	396076580	1885262	188260449	1885262	187380591	215065	20435540	11326282	2754	4112.67	33765	539	6377	11291198	0.996902	0.928774
yeast	cutadapt	6	234035	236413	356645187	0.000656212	0.00066288	136	3985589	396076580	1885262	188260449	1885262	187380591	215065	20435540	11326365	2755	4111.2	33765	540	6377	11291281	0.996902	0.92878
yeast	cutadapt	8	234035	236413	356645187	0.000656212	0.00066288	136	3985589	396076580	1885262	188260449	1885262	187380591	215065	20435540	11326365	2755	4111.2	33765	540	6377	11291281	0.996902	0.92878
yeast	cutadapt	10	234035	236413	356645187	0.000656212	0.00066288	136	3985589	396076579	1885262	188260449	1885262	187380591	215065	20435539	11326365	2755	4111.2	33765	540	6377	11291281	0.996902	0.92878
yeast	cutadapt	12	234040	236418	356645130	0.000656227	0.000662894	136	3985588	396076498	1885261	188260371	1885261	187380487	215066	20435640	11326365	2755	4111.2	33765	540	6377	11291281	0.996902	0.92878
yeast	cutadapt	14	234040	236418	356645128	0.000656227	0.000662894	136	3985588	396076496	1885261	188260370	1885261	187380486	215066	20435640	11326365	2755	4111.2	33765	540	6377	11291281	0.996902	0.92878
yeast	cutadapt	16	233904	236284	356639446	0.000655856	0.000662529	137	3985588	396060564	1885261	188254062	1885261	187372054	215066	20434448	11326271	2756	4109.68	33765	539	6372	11291187	0.996902	0.928773
yeast	cutadapt	18	233687	236064	356631050	0.000655263	0.000661928	135	3985515	395987405	1885211	188220738	1885211	187334315	215093	20432352	11326517	2760	4103.81	33765	540	6372	11291433	0.996902	0.928793
yeast	cutadapt	20	230463	232832	356300612	0.000646822	0.000653471	141	3981300	395529001	1882522	187933972	1882522	187043687	216256	20551342	11325589	2779	4075.42	33765	545	6256	11290745	0.996923	0.928736
yeast	cutadapt	22	219344	221696	354454943	0.000618821	0.000625456	129	3957722	393306330	1867455	186460908	1867455	185596620	222812	21248802	11317794	2835	3992.17	33765	554	6165	11256867	0.994617	0.92595
yeast	cutadapt	24	208266	210611	351663999	0.00059223	0.000598898	121	3922575	389915966	1844520	184190269	1844520	183355663	233535	22370034	11300745	2933	3852.96	30862	577	5876	11239998	0.994625	0.924562
yeast	cutadapt	26	199002	201319	348362401	0.00057125	0.000577901	114	3881655	385832182	1817370	181455204	1817370	180636225	246915	23740753	11278273	3052	3695.37	27629	606	5527	11235522	0.996209	0.924194
yeast	cutadapt	28	191098	193390	344322006	0.000554998	0.000561654	111	3832261	380703839	1784384	178077752	1784384	177215918	263493	25410169	11250555	3224	3489.63	26756	644	5207	11205923	0.996033	0.921759
yeast	cutadapt	30	182436	184650	338832080	0.000538426	0.00054496	114	3766579	373689440	1741044	173586656	1741044	172616903	284491	27485881	11200507	3472	3225.95	24249	705	4751	11161224	0.996493	0.918082
yeast	cutadapt	32	173760	175939	331104775	0.000524789	0.00053137	118	3675155	363930526	1681856	167469950	1681856	166318067	311443	30142509	11126080	3858	2883.9	19816	810	4235	11081584	0.996001	0.911531
yeast	cutadapt	34	164290	166373	318932642	0.000515124	0.000521656	95	3534518	348652331	1592235	158137582	1592235	156668460	350048	33846289	10979293	4530	2423.68	15606	979	3425	10942731	0.99667	0.90011
yeast	cutadapt	36	153741	155679	296495613	0.000518527	0.000525063	95	3283248	321485575	1436484	141987946	1436484	139997988	410280	39499641	10608436	5561	1907.65	13637	1273	2532	10583460	0.997646	0.870558
yeast	cutadapt	38	130535	132114	238195273	0.000548017	0.000554646	91	2652579	254503802	1074311	104669028	1074311	102188599	503957	47646175	8266166	7501	1102.01	9384	2193	1224	8225698	0.995104	0.676617
yeast	cutadapt	40	7	109	385904	1.81392e-05	0.000282454	0	5180	390440	8	582	8	605	5164	389253	0	0	0	0	0	0	0	NA	0
yeast	erne-filter	2	227373	229751	356151504	0.000638417	0.000645093	132	3980135	395241611	1881670	187794324	1881670	186869895	216795	20577392	11324456	2794	4053.13	33765	549	6214	11289489	0.996912	0.928633
yeast	erne-filter	4	227373	229751	356151504	0.000638417	0.000645093	132	3980135	395241611	1881670	187794324	1881670	186869895	216795	20577392	11324456	2794	4053.13	33765	549	6214	11289489	0.996912	0.928633
yeast	erne-filter	6	227373	229751	356151504	0.000638417	0.000645093	132	3980135	395241611	1881670	187794324	1881670	186869895	216795	20577392	11324456	2794	4053.13	33765	549	6214	11289489	0.996912	0.928633
yeast	erne-filter	8	227373	229751	356151504	0.000638417	0.000645093	132	3980135	395241611	1881670	187794324	1881670	186869895	216795	20577392	11324373	2793	4054.56	33765	548	6214	11289406	0.996912	0.928626
yeast	erne-filter	10	227377	229755	356151458	0.000638428	0.000645105	132	3980135	395241611	1881670	187794324	1881670	186869895	216795	20577392	11324456	2794	4053.13	33765	549	6214	11289489	0.996912	0.928633
yeast	erne-filter	12	227373	229751	356151504	0.000638417	0.000645093	132	3980135	395241611	1881670	187794324	1881670	186869895	216795	20577392	11324373	2793	4054.56	33765	548	6214	11289406	0.996912	0.928626
yeast	erne-filter	14	227373	229751	356151504	0.000638417	0.000645093	132	3980135	395241611	1881670	187794324	1881670	186869895	216795	20577392	11324456	2794	4053.13	33765	549	6214	11289489	0.996912	0.928633
yeast	erne-filter	16	227373	229751	356151504	0.000638417	0.000645093	132	3980135	395241611	1881670	187794324	1881670	186869895	216795	20577392	11324456	2794	4053.13	33765	549	6214	11289489	0.996912	0.928633
yeast	erne-filter	18	227382	229754	356151431	0.000638442	0.000645102	135	3980130	395241226	1881669	187794234	1881669	186869805	216792	20577187	11324456	2794	4053.13	33765	549	6214	11289489	0.996912	0.928633
yeast	erne-filter	20	227278	229650	356141843	0.000638167	0.000644827	134	3979962	395226395	1881585	187786389	1881585	186862347	216792	20577659	11324456	2794	4053.13	33765	549	6214	11289489	0.996912	0.928633
yeast	erne-filter	22	223763	226133	355735021	0.000629016	0.000635678	135	3974806	394770349	1879274	187569963	1879274	186656197	216258	20544189	11324161	2802	4041.46	33765	551	6203	11289194	0.996912	0.928609
yeast	erne-filter	24	215707	218066	354349187	0.000608741	0.000615399	134	3957825	393250950	1870752	186766919	1870752	185888996	216321	20595035	11322022	2820	4014.9	33765	554	6175	11287034	0.99691	0.928431
yeast	erne-filter	26	206050	208413	351875918	0.000585576	0.000592291	131	3927714	390519631	1854785	185249150	1854785	184431106	218144	20839375	11318874	2851	3970.14	33765	564	6044	11262614	0.99503	0.926422
yeast	erne-filter	28	196072	198404	348190624	0.000563117	0.000569814	130	3882873	386398280	1829852	182857297	1829852	182123044	223169	21417939	11310816	2910	3886.88	33765	578	5891	11254848	0.995052	0.925784
yeast	erne-filter	30	185715	188016	342731219	0.000541868	0.000548581	127	3816571	380219114	1791296	179131795	1791296	178500958	233979	22586361	11293596	3037	3718.67	26756	607	5516	11238982	0.995164	0.924478
yeast	erne-filter	32	175868	178099	334531369	0.000525715	0.000532384	134	3716787	370794559	1732088	173364977	1732088	172860370	252611	24569212	11257456	3244	3470.24	26756	655	5167	11220221	0.996692	0.922935
yeast	erne-filter	34	166184	168288	321121064	0.000517512	0.000524064	122	3554070	355208823	1633236	163676591	1633236	163307205	287598	28225027	11181614	3711	3013.1	23127	776	4448	11140234	0.996299	0.916356
yeast	erne-filter	36	156795	158709	295524825	0.000530565	0.000537041	131	3248640	325469428	1446102	145174802	1446102	144966311	356436	35328315	10944526	4880	2242.73	17122	1080	3117	10900815	0.996006	0.896662
yeast	erne-filter	38	138665	140236	233478861	0.000593908	0.000600637	143	2534806	254732118	1028493	103474819	1028493	103418659	477820	47838640	9608628	7233	1328.44	11977	1921	1561	9571154	0.9961	0.787289
yeast	erne-filter	40	0	0	1291	0	0	0	15	1392	0	0	0	0	15	1392	0	0		0	0	0	0	NA	0
yeast	fastx	2	894818	897547	377987245	0.00236732	0.00237454	1814	4437220	448159220	2218610	224079610	2218610	224079610	0	0	11365064	2063	5509	46420	389	9071	11273583	0.991951	0.927325
yeast	fastx	4	234035	236413	356645187	0.000656212	0.00066288	136	3985589	396076580	1885262	188260449	1885262	187380591	215065	20435540	11326365	2755	4111.2	33765	540	6377	11291281	0.996902	0.92878
yeast	fastx	6	234035	236413	356645187	0.000656212	0.00066288	136	3985589	396076580	1885262	188260449	1885262	187380591	215065	20435540	11326365	2755	4111.2	33765	540	6377	11291281	0.996902	0.92878
yeast	fastx	8	234035	236413	356645187	0.000656212	0.00066288	136	3985589	396076580	1885262	188260449	1885262	187380591	215065	20435540	11326365	2755	4111.2	33765	540	6377	11291281	0.996902	0.92878
yeast	fastx	10	234035	236413	356645187	0.000656212	0.00066288	136	3985589	396076579	1885262	188260449	1885262	187380591	215065	20435539	11326282	2754	4112.67	33765	539	6377	11291198	0.996902	0.928774
yeast	fastx	12	234034	236412	356645185	0.00065621	0.000662877	136	3985589	396076577	1885262	188260448	1885262	187380590	215065	20435539	11326365	2755	4111.2	33765	540	6377	11291281	0.996902	0.92878
yeast	fastx	14	234034	236412	356645184	0.00065621	0.000662877	136	3985589	396076576	1885262	188260447	1885262	187380590	215065	20435539	11326365	2755	4111.2	33765	540	6377	11291281	0.996902	0.92878
yeast	fastx	16	233900	236280	356639608	0.000655844	0.000662518	137	3985589	396061042	1885262	188254285	1885262	187372358	215065	20434399	11326354	2757	4108.22	33765	540	6372	11291270	0.996902	0.92878
yeast	fastx	18	233783	236158	356636495	0.000655522	0.000662181	137	3985589	395997109	1885262	188226579	1885262	187340601	215065	20429929	11326579	2760	4103.83	33765	540	6372	11291495	0.996903	0.928798
yeast	fastx	20	233566	235955	356627564	0.00065493	0.000661629	136	3985588	395936941	1885261	188200693	1885261	187310517	215066	20425731	11327859	2764	4098.36	33765	541	6357	11292965	0.99692	0.928919
yeast	fastx	22	233389	235772	356612997	0.00065446	0.000661142	136	3985587	395875148	1885261	188174655	1885261	187279804	215065	20420689	11327351	2768	4092.25	33765	541	6357	11292990	0.996967	0.928921
yeast	fastx	24	233222	235608	356590352	0.000654033	0.000660725	136	3985585	395753288	1885259	188123007	1885259	187218376	215067	20411905	11326599	2772	4086.07	33765	542	6355	11292313	0.996973	0.928865
yeast	fastx	26	233112	235498	356560149	0.00065378	0.000660472	137	3985581	395642157	1885255	188077313	1885255	187161374	215071	20403470	11325182	2775	4081.15	33765	543	6354	11290902	0.996973	0.928749
yeast	fastx	28	233007	235398	356513657	0.000653571	0.000660278	139	3985577	395414071	1885252	187982351	1885252	187044883	215073	20386837	11323848	2787	4063.1	33765	543	6323	11289518	0.996968	0.928635
yeast	fastx	30	232706	235082	356413836	0.00065291	0.000659576	138	3985567	395057248	1885245	187832729	1885245	186864472	215077	20360047	11321227	2807	4033.21	33765	546	6253	11285104	0.996809	0.928272
yeast	fastx	32	222034	224368	353967246	0.000627273	0.000633867	121	3957619	391317228	1865792	185539905	1865792	184428844	226035	21348479	11301181	2958	3820.55	30864	576	5828	11278752	0.998015	0.92775
yeast	fastx	34	199664	201976	347583315	0.000574435	0.000581087	109	3883825	382426789	1817324	180150853	1817324	178797641	249177	23478295	11250207	3255	3456.28	26862	645	5125	11200566	0.995588	0.921319
yeast	fastx	36	177456	179680	338685364	0.000523955	0.000530522	107	3780883	371067773	1755640	173643655	1755640	171979282	269603	25444836	11177174	3652	3060.56	20531	750	4512	11132788	0.996029	0.915743
yeast	fastx	38	164151	166328	327824850	0.000500728	0.000507368	106	3662245	356927239	1676673	164986931	1676673	162959891	308899	28980417	11005835	4316	2550.01	19816	928	3643	10963576	0.99616	0.901825
yeast	fastx	40	123722	125213	225026952	0.00054981	0.000556436	97	2498931	240748969	1023285	99717168	1023285	98082852	452361	42948949	8354094	7752	1077.67	9464	2320	1183	8316544	0.995505	0.684089
yeast	prinseq	2	894818	897547	377987245	0.00236732	0.00237454	1814	4437220	448159220	2218610	224079610	2218610	224079610	0	0	11365063	2063	5509	46420	389	9071	11273582	0.991951	0.927325
yeast	prinseq	4	234035	236413	356645187	0.000656212	0.00066288	136	3985589	396076580	1885262	188260449	1885262	187380591	215065	20435540	11326327	2754	4112.68	33765	539	6377	11291243	0.996902	0.928777
yeast	prinseq	6	234016	236391	356664860	0.000656123	0.000662782	142	3985554	396071817	1885229	188257171	1885229	187376030	215096	20438616	11326379	2756	4109.72	33765	540	6377	11291295	0.996902	0.928782
yeast	prinseq	8	234018	236404	356664317	0.00065613	0.000662819	140	3985547	396071128	1885222	188256471	1885222	187375344	215103	20439313	11326379	2756	4109.72	33765	540	6377	11291295	0.996902	0.928782
yeast	prinseq	10	233986	236360	356663916	0.000656041	0.000662697	142	3985494	396063190	1885179	188252223	1885179	187368399	215136	20442568	11326383	2756	4109.72	33765	540	6377	11291299	0.996902	0.928782
yeast	prinseq	12	233601	235983	356660227	0.000654968	0.000661647	141	3985434	396054455	1885132	188247438	1885132	187361073	215170	20445944	11326014	2756	4109.58	33765	540	6377	11290930	0.996902	0.928752
yeast	prinseq	14	233499	235892	356657357	0.000654687	0.000661397	145	3985368	396045036	1885072	188241488	1885072	187352381	215224	20451167	11325930	2755	4111.05	33765	539	6377	11290846	0.996902	0.928745
yeast	prinseq	16	233236	235620	356643606	0.000653975	0.00066066	141	3985243	396014600	1884977	188225895	1884977	187332471	215289	20456234	11325990	2758	4106.6	33765	540	6372	11290906	0.996902	0.92875
yeast	prinseq	18	233068	235449	356634515	0.000653521	0.000660197	139	3985190	395944256	1884943	188194879	1884943	187296367	215304	20453010	11326222	2761	4102.22	33765	540	6372	11291138	0.996902	0.928769
yeast	prinseq	20	232511	234884	356604107	0.000652014	0.000658669	136	3984994	395860224	1884848	188159240	1884848	187253632	215298	20447352	11327677	2768	4092.37	33765	542	6357	11292783	0.99692	0.928904
yeast	prinseq	22	232084	234459	356556872	0.000650903	0.000657564	134	3984711	395763523	1884698	188117793	1884698	187204409	215315	20441321	11327208	2773	4084.82	33765	543	6355	11292847	0.996967	0.928909
yeast	prinseq	24	230229	232613	356276331	0.000646209	0.000652901	141	3982499	395368093	1883561	187939389	1883561	187009955	215377	20418749	11325687	2781	4072.52	33765	544	6297	11291451	0.996977	0.928794
yeast	prinseq	26	229143	231522	356102749	0.000643474	0.000650155	139	3981193	395101920	1882889	187820804	1882889	186876206	215415	20404910	11324249	2785	4066.16	33765	545	6279	11290019	0.996977	0.928677
yeast	prinseq	28	226787	229151	355634221	0.000637697	0.000644345	139	3977232	394418674	1880794	187497957	1880794	186532266	215644	20388451	11321997	2810	4029.18	33765	550	6214	11267822	0.995215	0.926851
yeast	prinseq	30	222889	225244	354901090	0.000628031	0.000634667	135	3970961	393358344	1877366	186974393	1877366	185989622	216229	20394329	11317676	2838	3987.91	33765	552	6185	11261708	0.995055	0.926348
yeast	prinseq	32	209072	211390	351520799	0.000594764	0.000601358	122	3933639	388675717	1853108	184193816	1853108	183085707	227423	21396194	11295721	3005	3758.98	30864	588	5652	11256647	0.996541	0.925932
yeast	prinseq	34	186158	188425	344034748	0.000541102	0.000547692	112	3848807	378653279	1799291	178254154	1799291	176925597	250225	23473528	11239348	3327	3378.22	26862	668	4964	11192242	0.995809	0.920634
yeast	prinseq	36	169747	171947	336008949	0.000505186	0.000511733	108	3756648	368234596	1743161	172258573	1743161	170600624	270326	25375399	11160774	3714	3005.05	20531	766	4441	11116326	0.996017	0.914389
yeast	prinseq	38	155810	157960	323482775	0.000481664	0.00048831	102	3619734	352344766	1655872	162787096	1655872	160801629	307990	28756041	10975243	4484	2447.65	19816	978	3430	10936477	0.996468	0.899596
yeast	prinseq	40	120578	122073	224325566	0.000537513	0.000544178	90	2494761	240018462	1020730	99344789	1020730	97714350	453301	42959323	8278698	7730	1070.98	9430	2323	1174	8249188	0.996435	0.678549
yeast	sickle	2	894818	897547	377987245	0.00236732	0.00237454	1814	4437220	448159220	2218610	224079610	2218610	224079610	0	0	11365064	2063	5509	46420	389	9071	11273583	0.991951	0.927325
yeast	sickle	4	264007	266403	356850146	0.000739826	0.00074654	159	3985486	397085219	1885169	188618295	1885169	187899809	215148	20567115	11325220	2758	4106.32	33765	541	6368	11290136	0.996902	0.928686
yeast	sickle	6	261726	264115	356834761	0.000733466	0.000740161	155	3985160	396972819	1884898	188562782	1884898	187832832	215364	20577205	11325234	2759	4104.83	33765	541	6368	11290150	0.996902	0.928687
yeast	sickle	8	260137	262525	356778057	0.000729128	0.000735822	155	3984499	396836966	1884308	188478241	1884308	187740610	215883	20618115	11325177	2758	4106.3	33765	541	6368	11290093	0.996902	0.928683
yeast	sickle	10	256888	259268	356702510	0.000720174	0.000726847	147	3983652	396667258	1883663	188384338	1883663	187632449	216326	20650471	11324503	2759	4104.57	33765	540	6368	11290000	0.996953	0.928675
yeast	sickle	12	250180	252563	356508481	0.00070175	0.000708435	138	3981427	396283659	1882128	188178451	1882128	187391872	217171	20713336	11324375	2767	4092.65	33765	542	6355	11290405	0.997	0.928708
yeast	sickle	14	240597	242970	355896419	0.000676031	0.000682699	140	3974271	395394374	1877479	187653961	1877479	186837964	219313	20902449	11320480	2795	4050.26	33765	549	6252	11286510	0.996999	0.928388
yeast	sickle	16	223470	225844	353621926	0.000631946	0.000638659	133	3947834	392625689	1860498	185906268	1860498	185093612	226838	21625809	11313356	2856	3961.26	33765	563	6099	11253422	0.994702	0.925666
yeast	sickle	18	203145	205481	349167159	0.000581799	0.000588489	122	3895945	387425799	1828318	182663401	1828318	181912226	239309	22850172	11296127	2960	3816.26	33765	587	5876	11233076	0.994418	0.923993
yeast	sickle	20	187865	190155	343719641	0.000546565	0.000553227	115	3832887	381030488	1789741	178742298	1789741	178057738	253405	24230452	11270629	3145	3583.67	27629	637	5382	11208168	0.994458	0.921944
yeast	sickle	22	177228	179459	338282337	0.000523906	0.000530501	122	3770859	374579590	1750944	174748563	1750944	174105468	268971	25725559	11230875	3347	3355.5	27617	678	5077	11193163	0.996642	0.92071
yeast	sickle	24	168737	170914	332226628	0.000507897	0.00051445	114	3701506	367304036	1707081	170238871	1707081	169573940	287344	27491225	11179588	3620	3088.28	26756	744	4609	11143715	0.996791	0.916642
yeast	sickle	26	161049	163178	325896363	0.000494172	0.000500705	116	3630308	359698259	1662437	165594436	1662437	164897458	305434	29206365	11122155	3928	2831.51	26528	817	4193	11077734	0.996006	0.911215
yeast	sickle	28	154272	156361	318350285	0.000484598	0.00049116	108	3544919	350569812	1608851	160049942	1608851	159243609	327217	31276261	11034978	4294	2569.86	22753	918	3684	10995889	0.996458	0.904483
yeast	sickle	30	147563	149583	309218356	0.000477213	0.000483746	116	3441852	339499507	1544797	153422091	1544797	152448607	352258	33628809	10899710	4805	2268.41	15607	1065	3142	10861385	0.996484	0.893419
yeast	sickle	32	140328	142263	297281531	0.000472037	0.000478546	100	3308501	325108696	1462406	144906624	1462406	143672925	383689	36529147	10741336	5253	2044.8	17218	1187	2777	10712240	0.997291	0.881151
yeast	sickle	34	131285	133094	278674014	0.000471106	0.000477597	99	3103302	302935442	1336942	131994709	1336942	130260459	429418	40680274	10246202	6295	1627.67	14062	1539	2049	10210589	0.996524	0.839887
yeast	sickle	36	114237	115803	243947775	0.000468285	0.000474704	88	2729158	262616327	1114648	109103215	1114648	106780785	499862	46732327	8700947	7439	1169.64	9297	2110	1315	8664922	0.99586	0.712746
yeast	sickle	38	84848	86054	171032027	0.000496094	0.000503146	72	1951165	180762822	677756	64524915	677756	62140333	595653	54097574	4646775	5875	790.94	4154	2112	786	4625825	0.995491	0.380504
yeast	sickle	40	5	109	385904	1.29566e-05	0.000282454	0	5180	390440	8	582	8	605	5164	389253	0	0	0	0	0	0	0	NA	0
yeast	solexaqaBWA	2	894818	897547	377987139	0.00236732	0.00237454	1814	4437218	448159018	2218609	224079509	2218609	224079509	0	0	11365064	2063	5509	46420	389	9071	11273583	0.991951	0.927325
yeast	solexaqaBWA	4	234035	236413	356645105	0.000656213	0.00066288	136	3985587	396076395	1885261	188260349	1885261	187380506	215065	20435540	11326365	2755	4111.2	33765	540	6377	11291281	0.996902	0.92878
yeast	solexaqaBWA	6	234035	236413	356645105	0.000656213	0.00066288	136	3985587	396076395	1885261	188260349	1885261	187380506	215065	20435540	11326365	2755	4111.2	33765	540	6377	11291281	0.996902	0.92878
yeast	solexaqaBWA	8	234035	236413	356645105	0.000656213	0.00066288	136	3985587	396076395	1885261	188260349	1885261	187380506	215065	20435540	11326282	2754	4112.67	33765	539	6377	11291198	0.996902	0.928774
yeast	solexaqaBWA	10	234033	236411	356645102	0.000656207	0.000662875	136	3985587	396076391	1885261	188260349	1885261	187380503	215065	20435539	11326365	2755	4111.2	33765	540	6377	11291281	0.996902	0.92878
yeast	solexaqaBWA	12	234040	236418	356645047	0.000656227	0.000662894	136	3985586	396076312	1885260	188260270	1885260	187380402	215066	20435640	11326365	2755	4111.2	33765	540	6377	11291281	0.996902	0.92878
yeast	solexaqaBWA	14	234040	236418	356645046	0.000656227	0.000662894	136	3985586	396076311	1885260	188260270	1885260	187380401	215066	20435640	11326365	2755	4111.2	33765	540	6377	11291281	0.996902	0.92878
yeast	solexaqaBWA	16	233904	236284	356639263	0.000655856	0.000662529	137	3985586	396060563	1885260	188254023	1885260	187372065	215066	20434475	11326354	2757	4108.22	33765	540	6372	11291270	0.996902	0.92878
yeast	solexaqaBWA	18	233604	235988	356629429	0.000655033	0.000661718	140	3985474	395982080	1885182	188217338	1885182	187330874	215110	20433868	11326001	2759	4105.11	33765	539	6372	11290917	0.996902	0.92875
yeast	solexaqaBWA	20	229468	231840	356233135	0.000644151	0.00065081	135	3980521	395433986	1882005	187877176	1882005	186983748	216511	20573062	11325802	2786	4065.26	33765	546	6256	11290958	0.996923	0.928754
yeast	solexaqaBWA	22	215987	218345	354044130	0.000610057	0.000616717	130	3953349	392776430	1864678	186152653	1864678	185280739	223993	21343038	11313104	2856	3961.17	33765	559	6101	11252714	0.994662	0.925608
yeast	solexaqaBWA	24	202338	204672	350667560	0.000577008	0.000583664	123	3912238	388649512	1838028	183463698	1838028	182609938	236182	22575876	11294554	2983	3786.31	30862	589	5770	11233698	0.994612	0.924044
yeast	solexaqaBWA	26	192297	194599	346748140	0.000554573	0.000561211	115	3864857	383848384	1806998	180319174	1806998	179470632	250861	24058578	11267030	3126	3604.3	27629	620	5394	11225188	0.996286	0.923344
yeast	solexaqaBWA	28	184526	186786	342170353	0.000539281	0.000545886	107	3809710	378096271	1770485	176571276	1770485	175677039	268740	25847956	11237431	3328	3376.63	26756	668	5047	11195257	0.996247	0.920882
yeast	solexaqaBWA	30	178148	180343	336365007	0.000529627	0.000536153	113	3740273	370761440	1724638	171843241	1724638	170856783	290997	28061416	11188020	3598	3109.51	24245	737	4579	11147777	0.996403	0.916976
yeast	solexaqaBWA	32	170573	172721	328243490	0.000519654	0.000526198	115	3644981	360545960	1662842	165442759	1662842	164267085	319297	30836116	11103466	3997	2777.95	18089	850	4085	11053870	0.995533	0.909252
yeast	solexaqaBWA	34	161621	163700	315306646	0.000512584	0.000519177	102	3497381	344352913	1569175	155637740	1569175	154115537	359031	34599636	10917391	4731	2307.63	15606	1033	3211	10883417	0.996888	0.895231
yeast	solexaqaBWA	36	154200	156115	293574845	0.000525249	0.000531772	93	3253805	318077414	1415121	139679787	1415121	137670921	423563	40726706	10562099	5662	1865.44	13280	1307	2465	10535477	0.997479	0.866611
yeast	solexaqaBWA	38	146338	147965	247982091	0.000590115	0.000596676	90	2749840	265655873	1097545	107242977	1097545	105096893	554750	53316003	9037518	7454	1212.44	9429	2047	1383	9000050	0.995854	0.740312
yeast	solexaqaBWA	40	65736	67797	59500957	0.00110479	0.00113943	0	623842	63008042	72142	7286342	72142	7286342	479558	48435358	122120	168	726.905	3131	59	654	104080	0.852276	0.00856125
yeast	solexaqa	2	234035	236413	356645105	0.000656213	0.00066288	136	3985587	396076395	1885261	188260349	1885261	187380506	215065	20435540	11326365	2755	4111.2	33765	540	6377	11291281	0.996902	0.92878
yeast	solexaqa	4	232373	234754	356544390	0.000651737	0.000658415	137	3983521	395843966	1883866	188103033	1883866	187235965	215789	20504968	11326023	2757	4108.1	33765	540	6377	11290939	0.996902	0.928752
yeast	solexaqa	6	206256	208599	352873944	0.000584503	0.000591143	133	3942222	391469239	1855605	185166370	1855605	184368812	231012	21934057	11311475	2857	3959.21	30865	566	6088	11249702	0.994539	0.92536
yeast	solexaqa	8	180936	183223	347011163	0.000521413	0.000528003	125	3876175	384559691	1813532	180848519	1813532	180089331	249111	23621841	11291054	3012	3748.69	27628	598	5658	11251179	0.996468	0.925482
yeast	solexaqa	10	160347	162605	340232296	0.000471287	0.000477923	122	3800230	376405976	1763070	175624451	1763070	174800596	274090	25980929	11252153	3248	3464.33	27628	647	5226	11198525	0.995234	0.921151
yeast	solexaqa	12	147915	150103	333902560	0.000442989	0.000449541	121	3730260	368858300	1716636	170806486	1716636	169920098	296988	28131716	11205625	3490	3210.78	27628	717	4813	11151763	0.995193	0.917304
yeast	solexaqa	14	144492	146629	329623821	0.000438354	0.000444837	116	3682366	363877782	1688178	167853681	1688178	167044181	306010	28979920	11171601	3673	3041.55	26756	760	4496	11118851	0.995278	0.914597
yeast	solexaqa	16	140335	142435	324859212	0.000431987	0.000438451	109	3629858	358252073	1656170	164487459	1656170	163708163	317518	30056451	11129752	3922	2837.77	26756	821	4174	11086686	0.996131	0.911951
yeast	solexaqa	18	128445	130472	313917665	0.000409168	0.000415625	116	3510008	344770324	1575393	156002150	1575393	154870070	359222	33898104	11012745	4488	2453.82	19040	975	3491	10973191	0.996408	0.902615
yeast	solexaqa	20	126430	128432	309019107	0.000409133	0.000415612	112	3455518	339055667	1544258	152775165	1544258	151683639	367002	34596863	10952580	4756	2302.9	19040	1047	3209	10913396	0.996422	0.897697
yeast	solexaqa	22	124396	126388	305173556	0.000407624	0.000414151	112	3414242	334550759	1518835	150073795	1518835	149006991	376572	35469973	10866214	5006	2170.64	18095	1123	2936	10824081	0.996123	0.89035
yeast	solexaqa	24	118863	120752	290316719	0.000409425	0.000415932	110	3251668	316578804	1414201	139193072	1414201	137692063	423266	39693669	10676162	5582	1912.61	12284	1284	2527	10631781	0.995843	0.874532
yeast	solexaqa	26	116801	118647	283821660	0.00041153	0.000418034	110	3180596	309109105	1373838	135013838	1373838	133563897	432920	40531370	10518794	5903	1781.94	11883	1392	2320	10474256	0.995766	0.861575
yeast	solexaqa	28	111090	112791	263857325	0.000421023	0.00042747	106	2964012	285612102	1242513	121434964	1242513	119610439	478986	44566699	9882603	6873	1437.89	10934	1769	1757	9845669	0.996263	0.80987
yeast	solexaqa	30	104683	106229	239739692	0.000436653	0.000443101	103	2705288	257734253	1088778	105577406	1088778	103454199	527732	48702648	8652509	7576	1142.09	8941	2191	1273	8604795	0.994486	0.7078
yeast	solexaqa	32	96176	97547	211486587	0.000454762	0.000461244	92	2405048	225711976	914156	87647739	914156	85388526	576736	52675711	8193670	7834	1045.91	6587	2373	1142	8170227	0.997139	0.672054
yeast	solexaqa	34	79308	80369	158564497	0.000500162	0.000506854	72	1837844	167046164	601279	56163098	601279	54185745	635286	56697321	3175714	4404	721.098	4098	1683	701	3152506	0.992692	0.259314
yeast	solexaqa	36	42200	43236	76838882	0.000549201	0.000562684	11	931715	79546890	193248	16971911	193248	16326282	545219	46248697	45598	51	894.078	2486	16	1005	26740	0.586429	0.00219954
yeast	solexaqa	38	4819	7074	13669903	0.000352526	0.000517487	0	175722	13941737	9760	791799	9760	767212	156202	12382726	4880	7	697.143	1058	3	685	1628	0.333607	0.000133913
yeast	solexaqa	40	0	0	0	NA	NA	0	0	0	0	0	0	0	0	0	0	0	0	0	0	0	0	#DIV/0!	0
yeast	trimmomatic	2	234056	236440	356652873	0.000656257	0.000662942	138	3984991	396017297	1884778	188212225	1884778	187332054	215435	20473018	11325935	2755	4111.05	33765	539	6377	11290851	0.996902	0.928745
yeast	trimmomatic	4	234039	236413	356648558	0.000656217	0.000662874	141	3984901	396009014	1884699	188204301	1884699	187324851	215503	20479862	11326018	2756	4109.59	33765	540	6377	11290934	0.996902	0.928752
yeast	trimmomatic	6	233945	236318	356629344	0.000655989	0.000662643	141	3984567	395977430	1884489	188183265	1884489	187305478	215589	20488687	11326018	2756	4109.59	33765	540	6377	11290934	0.996902	0.928752
yeast	trimmomatic	8	233618	236004	356582440	0.000655158	0.00066185	137	3983901	395914050	1884059	188140180	1884059	187265123	215783	20508747	11325966	2758	4106.59	33765	540	6372	11290882	0.996902	0.928748
yeast	trimmomatic	10	231433	233810	356319392	0.00064951	0.000656181	139	3980653	395595689	1881928	187927982	1881928	187058880	216797	20608827	11324483	2764	4097.14	33765	541	6365	11289399	0.996902	0.928626
yeast	trimmomatic	12	223961	226328	355152741	0.000630605	0.000637269	136	3966701	394209488	1872918	187024355	1872918	186182536	220865	21002597	11319226	2800	4042.58	33765	550	6248	11264062	0.995127	0.926541
yeast	trimmomatic	14	209654	212002	351945150	0.000595701	0.000602372	133	3929427	390476470	1848649	184584730	1848649	183801136	232129	22090604	11308178	2878	3929.18	30865	569	6021	11248426	0.994716	0.925255
yeast	trimmomatic	16	193184	195496	346639634	0.000557305	0.000563975	122	3868530	384309677	1810405	180699326	1810405	180003985	247720	23606366	11286114	3039	3713.76	27629	611	5643	11243373	0.996213	0.92484
yeast	trimmomatic	18	180192	182454	340431957	0.000529304	0.000535949	117	3797866	377013344	1767051	176234666	1767051	175625211	263764	25153467	11253964	3247	3465.96	27628	665	5175	11212517	0.996317	0.922302
yeast	trimmomatic	20	171004	173225	334376366	0.000511412	0.000518054	130	3729518	369847291	1724717	171845077	1724717	171297095	280084	26705119	11213590	3483	3219.52	27628	719	4784	11166434	0.995795	0.918511
yeast	trimmomatic	22	164422	166598	328631232	0.000500324	0.000506945	126	3665170	363016166	1684328	167636576	1684328	167115278	296514	28264312	11169386	3748	2980.09	26756	783	4395	11122459	0.995799	0.914894
yeast	trimmomatic	24	157515	159650	322612715	0.000488248	0.000494866	121	3597846	355785962	1641551	163170828	1641551	162634267	314744	29980867	11117020	4016	2768.18	26756	841	4059	11069971	0.995768	0.910576
yeast	trimmomatic	26	151160	153228	316010583	0.000478338	0.000484882	136	3524106	347858758	1595404	158365298	1595404	157772650	333298	31720810	11031251	4354	2533.59	26528	951	3551	10985029	0.99581	0.903589
yeast	trimmomatic	28	144757	146759	308133015	0.000469787	0.000476285	115	3436226	338339360	1540416	152631423	1540416	151934980	355394	33772957	10904011	4784	2279.27	17288	1062	3158	10860714	0.996029	0.893364
yeast	trimmomatic	30	137254	139214	297957218	0.00046065	0.000467228	117	3322971	326083760	1470242	145340263	1470242	144476059	382487	36267438	10814832	5103	2119.31	14267	1164	2838	10786037	0.997337	0.887221
yeast	trimmomatic	32	126701	128537	283121945	0.000447514	0.000453999	114	3159378	308408898	1369443	134902137	1369443	133765671	420492	39741090	10471286	5945	1761.36	13558	1422	2265	10434148	0.996453	0.858276
yeast	trimmomatic	34	114190	115859	259692315	0.000439713	0.00044614	103	2904227	280765907	1214126	118840704	1214126	117291904	475975	44633299	9635575	7032	1370.25	9847	1857	1625	9593893	0.995674	0.789159
yeast	trimmomatic	36	96185	97600	215960831	0.000445382	0.000451934	98	2436219	230787004	942653	90928932	942653	89041771	550913	50816301	6913065	7247	953.921	9301	2334	1000	6868768	0.993592	0.565
yeast	trimmomatic	38	68224	69223	134840865	0.000505959	0.000513368	57	1571001	141229839	474668	43805694	474668	42354305	621665	55069840	1299287	1952	665.618	3375	786	631	1277576	0.98329	0.105089
yeast	trimmomatic	40	7	109	385904	1.81392e-05	0.000282454	0	5180	390440	8	582	8	605	5164	389253	0	0	0	0	0	0	0	#DIV/0!	0

## Sheet: homo_sapiens
Dataset	Tool	Threshold	Mapped	Unmapped	Mapped/Total	Mapped/Original	Read number	Nucleotide number
human	untrimmed	0	6572743	2532201	0.721887	0.721887	9104944	300463152
human	condetri	hq15-lq10	3640433	113636	0.96973	0.39983	3754069	104717523
human	condetri	hq20-lq10	2888524	98071	0.967163	0.317248	2986595	80550757
human	condetri	hq25-lq10	1905969	79827	0.959801	0.209333	1985796	52531844
human	condetri	hq30-lq10	1156821	66667	0.945511	0.127054	1223488	32231083
human	condetri	hq35-lq10	696915	57988	0.923185	0.0765425	754903	20043678
human	condetri	hq40-lq10	436715	52546	0.892601	0.0479646	489261	13202061
human	condetri	hq20-lq15	1697316	74960	0.957704	0.186417	1772276	47860708
human	condetri	hq25-lq15	1371488	68671	0.952317	0.150631	1440159	38315502
human	condetri	hq30-lq15	936382	60964	0.938874	0.102843	997346	26442241
human	condetri	hq35-lq15	604379	54665	0.917054	0.0663792	659044	17603330
human	condetri	hq40-lq15	395185	50339	0.887012	0.0434033	445524	12083671
human	condetri	hq25-lq20	769312	57204	0.930789	0.0844939	826516	22190831
human	condetri	hq30-lq20	643488	54816	0.921501	0.0706746	698304	18700718
human	condetri	hq35-lq20	471691	51311	0.901891	0.051806	523002	14106489
human	condetri	hq40-lq20	334168	48303	0.873708	0.0367018	382471	10461769
human	condetri	hq30-lq25	363857	48374	0.882653	0.0399626	412231	11276110
human	condetri	hq35-lq25	321294	47445	0.871332	0.0352879	368739	10114424
human	condetri	hq40-lq25	258538	45933	0.849138	0.0283953	304471	8439806
human	condetri	hq35-lq30	197341	43790	0.818397	0.021674	241131	6804227
human	condetri	hq40-lq30	184038	43397	0.809189	0.020213	227435	6432720
human	condetri	hq40-lq35	126515	40834	0.755995	0.0138952	167349	4854410
human	cutadapt	5	6642250	2119130	0.758128	0.729521	8761380	284513361
human	cutadapt	10	6460390	1389164	0.823026	0.709547	7849554	247053867
human	cutadapt	15	5643008	808833	0.874635	0.619774	6451841	196292367
human	cutadapt	20	4394961	463670	0.904568	0.4827	4858631	144264642
human	cutadapt	22	3853913	373577	0.911631	0.423277	4227490	124727936
human	cutadapt	24	3313994	303643	0.916066	0.363977	3617637	106271872
human	cutadapt	26	2784720	250361	0.917511	0.305847	3035081	88974121
human	cutadapt	28	2281871	209647	0.915856	0.250619	2491518	73100937
human	cutadapt	30	1817369	177847	0.910863	0.199602	1995216	58804484
human	cutadapt	32	1404215	153820	0.901273	0.154226	1558035	46341867
human	cutadapt	34	1054023	135035	0.886435	0.115764	1189058	35911155
human	cutadapt	36	773046	120576	0.86507	0.084904	893622	27599578
human	cutadapt	38	562655	109251	0.837401	0.0617966	671906	21341587
human	cutadapt	40	93381	39596	0.702234	0.0102561	132977	3939453
human	erne-filter	5	4157258	327416	0.926992	0.456593	4484674	127225998
human	erne-filter	10	4157022	323627	0.927772	0.456568	4480649	127113249
human	erne-filter	15	4156782	318528	0.928825	0.456541	4475310	126972036
human	erne-filter	20	4155292	307809	0.931032	0.456378	4463101	126654084
human	erne-filter	22	4152038	298482	0.932933	0.45602	4450520	126327279
human	erne-filter	24	4135743	278624	0.936882	0.45423	4414367	125382900
human	erne-filter	26	4072236	244780	0.943299	0.447255	4317016	122812850
human	erne-filter	28	3882297	203665	0.950155	0.426394	4085962	116622637
human	erne-filter	30	3427224	162414	0.954755	0.376414	3589638	103054990
human	erne-filter	32	2587159	123748	0.954352	0.284149	2710907	78550681
human	erne-filter	34	1497789	89574	0.943571	0.164503	1587363	46709082
human	erne-filter	36	599288	63962	0.903563	0.0658201	663250	20107248
human	erne-filter	38	171378	47972	0.781299	0.0188225	219350	6997324
human	erne-filter	40	30539	34916	0.466565	0.00335411	65455	2155864
human	fastx	5	6628759	2337869	0.73927	0.72804	8966628	292440712
human	fastx	10	6657888	2064384	0.76332	0.731239	8722272	277278582
human	fastx	15	6460814	1622411	0.799287	0.709594	8083225	247555810
human	fastx	20	5960030	1243417	0.827386	0.654593	7203447	214236318
human	fastx	22	5682198	1107192	0.836923	0.624078	6789390	199905523
human	fastx	24	5373527	983003	0.845355	0.590177	6356530	185489526
human	fastx	26	5045409	873297	0.852451	0.554139	5918706	171361607
human	fastx	28	4709625	776188	0.85851	0.51726	5485813	157732269
human	fastx	30	4374260	690264	0.863706	0.480427	5064524	144747316
human	fastx	32	4045517	615977	0.867858	0.444321	4661494	132530788
human	fastx	34	3729539	550474	0.871385	0.409617	4280013	121135874
human	fastx	36	3428689	494041	0.874057	0.376574	3922730	110593540
human	fastx	38	3146141	445201	0.876035	0.345542	3591342	100903688
human	fastx	40	2882426	403028	0.87733	0.316578	3285454	92041673
human	prinseq	5	6634291	2329973	0.740082	0.728647	8964264	292217585
human	prinseq	10	6666921	2040463	0.765663	0.732231	8707384	276523562
human	prinseq	15	6462134	1576236	0.803911	0.709739	8038370	245898680
human	prinseq	20	5939787	1183190	0.833891	0.652369	7122977	211632810
human	prinseq	22	5650410	1044261	0.844016	0.620587	6694671	196939190
human	prinseq	24	5329137	918782	0.852946	0.585301	6247919	182178398
human	prinseq	26	4988320	808896	0.860468	0.547869	5797216	167735571
human	prinseq	28	4640304	712673	0.866864	0.509647	5352977	153832743
human	prinseq	30	4293075	628640	0.872272	0.47151	4921715	140613712
human	prinseq	32	3953808	556519	0.876612	0.434248	4510327	128206930
human	prinseq	34	3628603	493624	0.880253	0.398531	4122227	116666453
human	prinseq	36	3320122	439964	0.882991	0.36465	3760086	106023785
human	prinseq	38	3031403	394069	0.884959	0.33294	3425472	96275460
human	prinseq	40	2762514	354898	0.886156	0.303408	3117412	87382392
human	sickle	5	6611111	1244561	0.841572	0.726101	7855672	252844688
human	sickle	10	5867946	425870	0.932335	0.644479	6293816	192660985
human	sickle	15	4320359	197515	0.956281	0.474507	4517874	130442357
human	sickle	20	2699799	113340	0.95971	0.29652	2813139	78130686
human	sickle	22	2127962	96120	0.956782	0.233715	2224082	61165468
human	sickle	24	1627627	83315	0.951305	0.178763	1710942	46744455
human	sickle	26	1212931	73455	0.942898	0.133217	1286386	35036362
human	sickle	28	881435	64254	0.932056	0.0968084	945689	25765773
human	sickle	30	624318	56740	0.916688	0.0685691	681058	18623477
human	sickle	32	422645	51426	0.891523	0.0464193	474071	13093141
human	sickle	34	277608	47430	0.854079	0.0304898	325038	9128347
human	sickle	36	183103	44341	0.805047	0.0201103	227444	6519501
human	sickle	38	126209	41745	0.75145	0.0138616	167954	4909362
human	sickle	40	93381	39596	0.702234	0.0102561	132977	3939453
human	solexaqa	5	4982429	167718	0.967434	0.547222	5150147	156210098
human	solexaqa	10	3162099	108060	0.966956	0.347295	3270159	93357937
human	solexaqa	15	1311942	71049	0.948627	0.144091	1382991	37838752
human	solexaqa	20	682506	58328	0.921267	0.0749599	740834	20219177
human	solexaqa	22	499406	54320	0.901901	0.05485	553726	15187790
human	solexaqa	24	372987	51193	0.879313	0.0409653	424180	11729147
human	solexaqa	26	285476	48895	0.85377	0.031354	334371	9342582
human	solexaqa	28	224964	47089	0.826912	0.0247079	272053	7685033
human	solexaqa	30	182438	45603	0.800023	0.0200372	228041	6511478
human	solexaqa	32	152245	44315	0.774547	0.0167211	196560	5667857
human	solexaqa	34	130298	43173	0.751123	0.0143107	173471	5044157
human	solexaqa	36	114024	42285	0.729478	0.0125233	156309	4575956
human	solexaqa	38	101699	41443	0.710476	0.0111696	143142	4213089
human	solexaqa	40	0	0	NA	NA	0	0
human	solexaqaBWA	5	6638230	2077766	0.761615	0.72908	8715996	283168152
human	solexaqaBWA	10	6430413	1340557	0.827492	0.706255	7770970	244836105
human	solexaqaBWA	15	5569221	751062	0.881166	0.61167	6320283	191710881
human	solexaqaBWA	20	4298008	429233	0.9092	0.472052	4727241	139758645
human	solexaqaBWA	22	3754078	347243	0.915334	0.412312	4101321	120430669
human	solexaqaBWA	24	3215269	283861	0.918877	0.353134	3499130	102281602
human	solexaqaBWA	26	2691432	235726	0.919469	0.295601	2927158	85412576
human	solexaqaBWA	28	2199476	199408	0.916875	0.241569	2398884	70107715
human	solexaqaBWA	30	1750182	171090	0.91095	0.192223	1921272	56481881
human	solexaqaBWA	32	1356605	149425	0.900782	0.148997	1506030	44770919
human	solexaqaBWA	34	1026543	132962	0.885329	0.112746	1159505	35075134
human	solexaqaBWA	36	764287	120471	0.863837	0.083942	884758	27411301
human	solexaqaBWA	38	569585	110625	0.837366	0.0625578	680210	21675447
human	solexaqaBWA	40	413269	102291	0.801592	0.0453895	515560	17013480
human	trimmomatic	5	6653895	1536317	0.81242	0.7308	8190212	264146756
human	trimmomatic	10	6254450	660565	0.904474	0.686929	6915015	213389755
human	trimmomatic	15	5054628	292033	0.94538	0.555152	5346661	156169142
human	trimmomatic	20	3499819	153978	0.957858	0.384387	3653797	102371836
human	trimmomatic	22	2879211	123864	0.958754	0.316225	3003075	83110987
human	trimmomatic	24	2296025	102310	0.957341	0.252173	2398335	65744509
human	trimmomatic	26	1769418	87004	0.953134	0.194336	1856422	50548111
human	trimmomatic	28	1310666	75548	0.9455	0.143951	1386214	37617296
human	trimmomatic	30	932269	66541	0.93338	0.102392	998810	27124567
human	trimmomatic	32	632494	57234	0.917019	0.0694671	689728	18820957
human	trimmomatic	34	401207	50986	0.887247	0.0440647	452193	12496016
human	trimmomatic	36	239198	46374	0.83761	0.0262712	285572	8068299
human	trimmomatic	38	143069	42739	0.769983	0.0157133	185808	5394291
human	trimmomatic	40	93580	39688	0.702194	0.0102779	133268	3948114

## Sheet: arabidopsis_thaliana
Dataset	Tool	Threshold	Mapped	Unmapped	Mapped/Total	Mapped/Original	Read number	Nucleotide number
atrnaseq	untrimmed	0	15381955	3201055	0.827743	0.827743	18583010	1542389830
atrnaseq	condetri	hq15-lq10	13452399	252510	0.981575	0.723909	13704909	1080347491
atrnaseq	condetri	hq20-lq10	13430536	251187	0.981641	0.722732	13681723	1071747113
atrnaseq	condetri	hq25-lq10	13252897	245948	0.98178	0.713173	13498845	1049772221
atrnaseq	condetri	hq30-lq10	12638759	225356	0.982482	0.680124	12864115	984598726
atrnaseq	condetri	hq35-lq10	10596917	155640	0.985525	0.570248	10752557	766678883
atrnaseq	condetri	hq40-lq10	1339289	13940	0.989699	0.0720706	1353229	81730489
atrnaseq	condetri	hq20-lq15	12453417	223484	0.982371	0.670151	12676901	996119818
atrnaseq	condetri	hq25-lq15	12525992	224293	0.982409	0.674056	12750285	994176550
atrnaseq	condetri	hq30-lq15	12278264	214882	0.9828	0.660725	12493146	957627229
atrnaseq	condetri	hq35-lq15	10473437	153295	0.985575	0.563603	10626732	757843309
atrnaseq	condetri	hq40-lq15	1336271	13895	0.989709	0.0719082	1350166	81544551
atrnaseq	condetri	hq25-lq20	11189233	190617	0.98325	0.602122	11379850	890379518
atrnaseq	condetri	hq30-lq20	11388065	192532	0.983375	0.612821	11580597	891070753
atrnaseq	condetri	hq35-lq20	10215325	148513	0.98567	0.549713	10363838	739668842
atrnaseq	condetri	hq40-lq20	1329224	13819	0.989711	0.071529	1343043	81113458
atrnaseq	condetri	hq30-lq25	9908623	157651	0.984339	0.533209	10066274	778783152
atrnaseq	condetri	hq35-lq25	9735316	139396	0.985884	0.523883	9874712	706465733
atrnaseq	condetri	hq40-lq25	1320933	13718	0.989722	0.0710828	1334651	80607161
atrnaseq	condetri	hq35-lq30	7680982	105011	0.986513	0.413334	7785993	562660089
atrnaseq	condetri	hq40-lq30	1295721	13439	0.989735	0.0697261	1309160	79066770
atrnaseq	condetri	hq40-lq35	1115415	11489	0.989805	0.0600234	1126904	68120468
atrnaseq	cutadapt	2	15381955	3201055	0.827743	0.827743	18583010	1542389830
atrnaseq	cutadapt	4	14217769	333394	0.977088	0.765095	14551163	1143716493
atrnaseq	cutadapt	6	14217769	333392	0.977088	0.765095	14551161	1143716373
atrnaseq	cutadapt	8	14217769	333392	0.977088	0.765095	14551161	1143716372
atrnaseq	cutadapt	10	14217768	333390	0.977088	0.765095	14551158	1143716187
atrnaseq	cutadapt	12	14217768	333388	0.977089	0.765095	14551156	1143716034
atrnaseq	cutadapt	14	14217767	333387	0.977089	0.765095	14551154	1143715880
atrnaseq	cutadapt	16	14217921	333078	0.97711	0.765103	14550999	1143050486
atrnaseq	cutadapt	18	14217910	331749	0.977199	0.765103	14549659	1140262412
atrnaseq	cutadapt	20	14195273	327760	0.977432	0.763884	14523033	1134941804
atrnaseq	cutadapt	22	14070086	318107	0.977891	0.757148	14388193	1122850200
atrnaseq	cutadapt	24	13844143	304559	0.978474	0.744989	14148702	1103326345
atrnaseq	cutadapt	26	13527812	286333	0.979272	0.727967	13814145	1076014232
atrnaseq	cutadapt	28	13100306	261180	0.980453	0.704961	13361486	1038114687
atrnaseq	cutadapt	30	12509176	223282	0.982464	0.673151	12732458	984036401
atrnaseq	cutadapt	32	11665730	188813	0.984073	0.627763	11854543	906234480
atrnaseq	cutadapt	34	10324205	152747	0.985421	0.555572	10476952	784685585
atrnaseq	cutadapt	36	8122706	108130	0.986863	0.437104	8230836	595896659
atrnaseq	cutadapt	38	4683547	55695	0.988248	0.252034	4739242	325806305
atrnaseq	cutadapt	40	1032	6	0.99422	5.55346e-05	1038	63716
atrnaseq	erne-filter	2	14187935	320659	0.977899	0.76349	14508594	1132637481
atrnaseq	erne-filter	4	14187935	320659	0.977899	0.76349	14508594	1132637481
atrnaseq	erne-filter	6	14187935	320659	0.977899	0.76349	14508594	1132637481
atrnaseq	erne-filter	8	14187935	320659	0.977899	0.76349	14508594	1132637481
atrnaseq	erne-filter	10	14187935	320659	0.977899	0.76349	14508594	1132637481
atrnaseq	erne-filter	12	14187935	320659	0.977899	0.76349	14508594	1132637481
atrnaseq	erne-filter	14	14187934	320653	0.977899	0.76349	14508587	1132636997
atrnaseq	erne-filter	16	14187932	319735	0.977961	0.763489	14507667	1132567916
atrnaseq	erne-filter	18	14187935	316655	0.978169	0.76349	14504590	1132338787
atrnaseq	erne-filter	20	14186405	311606	0.978507	0.763407	14498011	1131855703
atrnaseq	erne-filter	22	14160649	303884	0.978991	0.762021	14464533	1129484902
atrnaseq	erne-filter	24	14090040	295762	0.979441	0.758222	14385802	1123926047
atrnaseq	erne-filter	26	13965089	288150	0.979784	0.751498	14253239	1114509297
atrnaseq	erne-filter	28	13764058	277186	0.980259	0.74068	14041244	1099302321
atrnaseq	erne-filter	30	13440858	259361	0.981069	0.723287	13700219	1074556463
atrnaseq	erne-filter	32	12912823	244884	0.981389	0.694873	13157707	1034742895
atrnaseq	erne-filter	34	11989050	216173	0.982288	0.645162	12205223	963506768
atrnaseq	erne-filter	36	9997670	159258	0.98432	0.538001	10156928	806881322
atrnaseq	erne-filter	38	5540961	73716	0.986871	0.298173	5614677	449269244
atrnaseq	erne-filter	40	0	0	NA	NA	0	0
atrnaseq	fastx	2	15381955	3201055	0.827743	0.827743	18583010	1542389830
atrnaseq	fastx	4	14217769	333394	0.977088	0.765095	14551163	1143716493
atrnaseq	fastx	6	14217769	333392	0.977088	0.765095	14551161	1143716373
atrnaseq	fastx	8	14217769	333392	0.977088	0.765095	14551161	1143716372
atrnaseq	fastx	10	14217768	333392	0.977088	0.765095	14551160	1143716312
atrnaseq	fastx	12	14217768	333391	0.977088	0.765095	14551159	1143716244
atrnaseq	fastx	14	14217769	333389	0.977088	0.765095	14551158	1143716175
atrnaseq	fastx	16	14217878	333280	0.977096	0.765101	14551158	1143204379
atrnaseq	fastx	18	14218271	332885	0.977123	0.765122	14551156	1141325977
atrnaseq	fastx	20	14218942	332213	0.977169	0.765158	14551155	1137902870
atrnaseq	fastx	22	14219333	331816	0.977197	0.765179	14551149	1135683603
atrnaseq	fastx	24	14219588	331552	0.977215	0.765193	14551140	1134490975
atrnaseq	fastx	26	14219752	331367	0.977227	0.765202	14551119	1133624930
atrnaseq	fastx	28	14219856	331225	0.977237	0.765207	14551081	1133030758
atrnaseq	fastx	30	14219828	331116	0.977244	0.765206	14550944	1132587231
atrnaseq	fastx	32	13835485	292021	0.97933	0.744523	14127506	1090731366
atrnaseq	fastx	34	12995362	227479	0.982797	0.699314	13222841	1005418287
atrnaseq	fastx	36	11870151	192564	0.984036	0.638764	12062715	905888684
atrnaseq	fastx	38	9978014	145948	0.985584	0.536943	10123962	738104333
atrnaseq	fastx	40	5336365	68486	0.987329	0.287164	5404851	380323941
atrnaseq	prinseq	2	15381955	3201055	0.827743	0.827743	18583010	1542389830
atrnaseq	prinseq	4	14223829	326348	0.977571	0.765421	14550177	1143562189
atrnaseq	prinseq	6	14223797	326342	0.977571	0.765419	14550139	1143558962
atrnaseq	prinseq	8	14223044	326296	0.977573	0.765379	14549340	1143496491
atrnaseq	prinseq	10	14221952	325947	0.977595	0.76532	14547899	1143369819
atrnaseq	prinseq	12	14219220	325637	0.977612	0.765173	14544857	1143084419
atrnaseq	prinseq	14	14217681	325275	0.977634	0.76509	14542956	1142893199
atrnaseq	prinseq	16	14214487	324706	0.977667	0.764918	14539193	1142017589
atrnaseq	prinseq	18	14212837	323962	0.977714	0.76483	14536799	1139899016
atrnaseq	prinseq	20	14210272	322803	0.977788	0.764692	14533075	1136103898
atrnaseq	prinseq	22	14204293	321754	0.97785	0.76437	14526047	1133249139
atrnaseq	prinseq	24	14185994	320089	0.977934	0.763385	14506083	1130347792
atrnaseq	prinseq	26	14173026	319035	0.977986	0.762687	14492061	1128332527
atrnaseq	prinseq	28	14143995	317308	0.978058	0.761125	14461303	1125321232
atrnaseq	prinseq	30	14097920	312716	0.9783	0.758646	14410636	1120848069
atrnaseq	prinseq	32	13664600	281447	0.979819	0.735328	13946047	1076269877
atrnaseq	prinseq	34	12768368	221862	0.982921	0.687099	12990230	987083231
atrnaseq	prinseq	36	11726388	189210	0.984121	0.631027	11915598	893985861
atrnaseq	prinseq	38	9761751	141574	0.985704	0.525305	9903325	721341904
atrnaseq	prinseq	40	5282758	66764	0.98752	0.284279	5349522	375793874
atrnaseq	sickle	2	15381955	3201055	0.827743	0.827743	18583010	1542389830
atrnaseq	sickle	4	14207173	321104	0.977898	0.764525	14528277	1169554661
atrnaseq	sickle	6	14205597	317873	0.978113	0.76444	14523470	1168387453
atrnaseq	sickle	8	14196227	315121	0.978285	0.763936	14511348	1167396111
atrnaseq	sickle	10	14184072	309175	0.978668	0.763282	14493247	1165059060
atrnaseq	sickle	12	14157901	300904	0.979189	0.761873	14458805	1161943859
atrnaseq	sickle	14	14091682	292322	0.979677	0.75831	14384004	1154978866
atrnaseq	sickle	16	13951431	282763	0.980135	0.750763	14234194	1142479700
atrnaseq	sickle	18	13745579	271871	0.980605	0.739685	14017450	1123315625
atrnaseq	sickle	20	13498303	261775	0.980976	0.726379	13760078	1100027284
atrnaseq	sickle	22	13226173	250238	0.981431	0.711735	13476411	1070902955
atrnaseq	sickle	24	12904923	236392	0.982012	0.694447	13141315	1034500632
atrnaseq	sickle	26	12542646	222837	0.982544	0.674952	12765483	999872279
atrnaseq	sickle	28	12094356	207022	0.983171	0.650829	12301378	958192911
atrnaseq	sickle	30	11470819	186090	0.984036	0.617275	11656909	897053355
atrnaseq	sickle	32	10554475	158815	0.985176	0.567964	10713290	810102754
atrnaseq	sickle	34	9012998	122490	0.986592	0.485013	9135488	671158330
atrnaseq	sickle	36	6606892	81013	0.987887	0.355534	6687905	474019063
atrnaseq	sickle	38	3140356	34949	0.988993	0.168991	3175305	213532063
atrnaseq	sickle	40	1032	6	0.99422	5.55346e-05	1038	63716
atrnaseq	solexaqa	2	14238190	284249	0.980427	0.766194	14522439	1141204700
atrnaseq	solexaqa	4	14228904	282802	0.980512	0.765694	14511706	1140333998
atrnaseq	solexaqa	6	14109740	273301	0.980998	0.759282	14383041	1130367216
atrnaseq	solexaqa	8	13879032	263194	0.981389	0.746867	14142226	1111533647
atrnaseq	solexaqa	10	13543633	251882	0.981742	0.728818	13795515	1083844088
atrnaseq	solexaqa	12	13251807	243408	0.981963	0.713114	13495215	1059746362
atrnaseq	solexaqa	14	13016203	235632	0.982219	0.700436	13251835	1040509528
atrnaseq	solexaqa	16	12745780	226728	0.982522	0.685884	12972508	1014760923
atrnaseq	solexaqa	18	12150758	210061	0.983006	0.653864	12360819	960525088
atrnaseq	solexaqa	20	11924283	202287	0.983319	0.641677	12126570	939905427
atrnaseq	solexaqa	22	11696742	194017	0.983683	0.629432	11890759	918905379
atrnaseq	solexaqa	24	10843883	173035	0.984294	0.583537	11016918	846421035
atrnaseq	solexaqa	26	10541004	163378	0.984737	0.567239	10704382	819480107
atrnaseq	solexaqa	28	9528533	140030	0.985517	0.512755	9668563	733385588
atrnaseq	solexaqa	30	8290552	114951	0.986324	0.446136	8405503	628935202
atrnaseq	solexaqa	32	6717639	86020	0.987357	0.361494	6803659	497597321
atrnaseq	solexaqa	34	3788747	48865	0.987267	0.203882	3837612	266576970
atrnaseq	solexaqa	36	1057714	11223	0.989501	0.0569183	1068937	70140682
atrnaseq	solexaqa	38	73434	740	0.990023	0.00395167	74174	4655411
atrnaseq	solexaqa	40	0	0	NA	NA	0	0
atrnaseq	solexaqaBWA	2	15381955	3201054	0.827743	0.827743	18583009	1542389747
atrnaseq	solexaqaBWA	4	14217769	333392	0.977088	0.765095	14551161	1143716375
atrnaseq	solexaqaBWA	6	14217769	333392	0.977088	0.765095	14551161	1143716373
atrnaseq	solexaqaBWA	8	14217769	333392	0.977088	0.765095	14551161	1143716371
atrnaseq	solexaqaBWA	10	14217768	333390	0.977088	0.765095	14551158	1143716185
atrnaseq	solexaqaBWA	12	14217768	333388	0.977089	0.765095	14551156	1143716026
atrnaseq	solexaqaBWA	14	14217770	333223	0.9771	0.765095	14550993	1143704242
atrnaseq	solexaqaBWA	16	14217891	331105	0.977242	0.765102	14548996	1142968087
atrnaseq	solexaqaBWA	18	14217735	326539	0.977549	0.765093	14544274	1139762730
atrnaseq	solexaqaBWA	20	14190536	318066	0.978077	0.76363	14508602	1133638236
atrnaseq	solexaqaBWA	22	14051035	303663	0.978846	0.756123	14354698	1120190681
atrnaseq	solexaqaBWA	24	13809946	287706	0.979592	0.743149	14097652	1099226430
atrnaseq	solexaqaBWA	26	13483244	269369	0.980413	0.725568	13752613	1070914567
atrnaseq	solexaqaBWA	28	13047838	244573	0.981601	0.702138	13292411	1032063024
atrnaseq	solexaqaBWA	30	12446692	214256	0.983077	0.669789	12660948	977340206
atrnaseq	solexaqaBWA	32	11586282	186256	0.984179	0.623488	11772538	898039102
atrnaseq	solexaqaBWA	34	10208849	149770	0.985542	0.549365	10358619	773273854
atrnaseq	solexaqaBWA	36	7901172	104202	0.986983	0.425183	8005374	576266845
atrnaseq	solexaqaBWA	38	4341342	56974	0.987046	0.233619	4398316	300293314
atrnaseq	solexaqaBWA	40	225	4	0.982533	1.21078e-05	229	19007
atrnaseq	trimmomatic	2	14223841	289937	0.980023	0.765422	14513778	1140786088
atrnaseq	trimmomatic	4	14223806	289609	0.980045	0.76542	14513415	1140760439
atrnaseq	trimmomatic	6	14222459	286948	0.980223	0.765347	14509407	1140469306
atrnaseq	trimmomatic	8	14210922	283745	0.980424	0.764727	14494667	1139404922
atrnaseq	trimmomatic	10	14178827	281618	0.980525	0.762999	14460445	1136886666
atrnaseq	trimmomatic	12	14097709	277313	0.980709	0.758634	14375022	1130525146
atrnaseq	trimmomatic	14	13945202	271320	0.980915	0.750428	14216522	1118683629
atrnaseq	trimmomatic	16	13731963	264582	0.981097	0.738953	13996545	1101694837
atrnaseq	trimmomatic	18	13488744	257135	0.981294	0.725864	13745879	1080842645
atrnaseq	trimmomatic	20	13231093	248570	0.98156	0.711999	13479663	1056999609
atrnaseq	trimmomatic	22	12953433	239219	0.981867	0.697058	13192652	1032336850
atrnaseq	trimmomatic	24	12635649	228261	0.982256	0.679957	12863910	1004867274
atrnaseq	trimmomatic	26	12255568	215163	0.982747	0.659504	12470731	971851877
atrnaseq	trimmomatic	28	11770121	198946	0.983378	0.633381	11969067	929346236
atrnaseq	trimmomatic	30	11097823	178447	0.984175	0.597203	11276270	869966000
atrnaseq	trimmomatic	32	10088064	151123	0.985241	0.542865	10239187	779996795
atrnaseq	trimmomatic	34	8465260	114839	0.986616	0.455538	8580099	637777871
atrnaseq	trimmomatic	36	5972345	72788	0.987959	0.321387	6045133	431680571
atrnaseq	trimmomatic	38	2444890	27044	0.98906	0.131566	2471934	165759863
atrnaseq	trimmomatic	40	1032	6	0.99422	5.55346e-05	1038	63716

## Sheet: gene_aligned
	total_aligned	gene_aligned	nongene_aligned	percent_gene			% Reads aligned on gene annotation			Total gene aligned reads			Total aligned reads
hsrnaseq_condetri-hq20-lq15_trim	2965806	1306767	1659039	0.440611		Tool	Q=20	Q=25	Q=30	Q=20	Q=25	Q=30	Q=20	Q=25	Q=30
hsrnaseq_condetri-hq25-lq15_trim	2422382	1058135	1364247	0.436816		Untrimmed	#DIV/0!	0.4903	#DIV/0!	#DIV/0!	4873846	#DIV/0!	#DIV/0!	9940539	#DIV/0!
hsrnaseq_condetri-hq25-lq20_trim	1357461	593400	764061	0.43714		ConDeTri	0.436816	0.43714	0.434498	1306767	1058135	593400	4381921	3500261	2318871
hsrnaseq_condetri-hq30-lq15_trim	1663365	722728	940637	0.434498		Cutadapt	0.455071	0.449239	0.44827	3297582	2281922	1355422	7246310	5079529	3023674
hsrnaseq_condetri-hq30-lq20_trim	1140712	496487	644225	0.435243		ERNE-FILTER	0.446258	0.446717	0.449635	3142168	3110876	2593915	7041142	6963860	5768940
hsrnaseq_condetri-hq30-lq25_trim	640734	279817	360917	0.436713		FASTX	0.462891	0.454364	0.44787	4486763	3929038	3297633	9692918	8647328	7362931
hsrnaseq_condetri-hq35-lq15_trim	1074319	465779	608540	0.433557		PRINSEQ	0.462612	0.454125	0.447653	4471750	3891061	3235869	9666302	8568264	7228527
hsrnaseq_condetri-hq35-lq20_trim	835697	363407	472290	0.434855		Sickle	0.441836	0.436489	0.434891	2051305	1073653	476476	4642685	2459750	1095622
hsrnaseq_condetri-hq35-lq25_trim	566956	247093	319863	0.435824		SolexaQA	0.438151	0.437165	0.43573	523988	249184	139448	1195907	570000	320033
hsrnaseq_condetri-hq35-lq30_trim	346121	151688	194433	0.438251		SolexaQA-BWA	0.453873	0.448214	0.447498	3226947	2210138	1306233	7109809	4930993	2918971
hsrnaseq_condetri-hq40-lq15_trim	702903	304134	398769	0.432683		Trimmomatic	0.445418	0.438443	0.436467	2657943	1542087	711694	5967299	3517190	1630579
hsrnaseq_condetri-hq40-lq20_trim	592265	257002	335263	0.433931
hsrnaseq_condetri-hq40-lq25_trim	455709	198591	257118	0.435785
hsrnaseq_condetri-hq40-lq30_trim	322373	141236	181137	0.438114
hsrnaseq_condetri-hq40-lq35_trim	219109	96875	122234	0.442132
hsrnaseq_condetri_hq15-lq10	4381921	3375448	1006473	0.440611
hsrnaseq_condetri_hq20-lq10	3500261	2690512	809749	0.436816
hsrnaseq_condetri_hq25-lq10	2318871	1778351	540520	0.43714
hsrnaseq_condetri_hq30-lq10	1408109	1078271	329838	0.434498
hsrnaseq_condetri_hq35-lq10	848920	649095	199825	0.435243
hsrnaseq_condetri_hq40-lq10	532093	407146	124947	0.436713
hsrnaseq_cutadapt-20	7246310	3297582	3948728	0.455071
hsrnaseq_cutadapt-25	5079529	2281922	2797607	0.449239
hsrnaseq_cutadapt-30	3023674	1355422	1668252	0.44827
hsrnaseq_ernefilter-20	7041142	3142168	3898974	0.446258
hsrnaseq_ernefilter-25	6963860	3110876	3852984	0.446717
hsrnaseq_ernefilter-30	5768940	2593915	3175025	0.449635
hsrnaseq_fastx-20	9692918	4486763	5206155	0.462891
hsrnaseq_fastx-25	8647328	3929038	4718290	0.454364
hsrnaseq_fastx-30	7362931	3297633	4065298	0.44787
hsrnaseq_prinseq-20	9666302	4471750	5194552	0.462612
hsrnaseq_prinseq-25	8568264	3891061	4677203	0.454125
hsrnaseq_prinseq-30	7228527	3235869	3992658	0.447653
hsrnaseq_sickle-20	4642685	2051305	2591380	0.441836
hsrnaseq_sickle-25	2459750	1073653	1386097	0.436489
hsrnaseq_sickle-30	1095622	476476	619146	0.434891
hsrnaseq_solexaqa-20	1195907	523988	671919	0.438151
hsrnaseq_solexaqa-25	570000	249184	320816	0.437165
hsrnaseq_solexaqa-30	320033	139448	180585	0.43573
hsrnaseq_solexaqaBWA-20	7109809	3226947	3882862	0.453873
hsrnaseq_solexaqaBWA-25	4930993	2210138	2720855	0.448214
hsrnaseq_solexaqaBWA-30	2918971	1306233	1612738	0.447498
hsrnaseq_trimmomatic-20	5967299	2657943	3309356	0.445418
hsrnaseq_trimmomatic-25	3517190	1542087	1975103	0.438443
hsrnaseq_trimmomatic-30	1630579	711694	918885	0.436467
hsrnaseq_untrimmed	9940539	4873846	5066693	0.4903

## Sheet: covered
Tool	GenomeSize	GenomeCovered	SumOfCoverage			Genome Size
ConDeTri	227252106	224247117	16320483477			227252106
Cutadapt	227252106	224309067	22006283319
ERNE-FILTER	227252106	224307159	21977048307
FASTX	227252106	224308851	22041125257
PRINSEQ	227252106	224306936	22029538417
Sickle	227252106	224296366	20877143001
SolexaQA	227252106	224227116	14756333658
Solexaqa-BWA	227252106	224305015	21810087972
Trimmomatic	227252106	224279542	19022679986
Untrimmed	227252106	224323338	22961630432
AboveCoverage	Untrimmed	ConDeTri	Cutadapt	ERNE-FILTER	FASTX	PRINSEQ	Sickle	SolexaQA	SolexaQA-BWA	Trimmomatic
0	224323338	224247117	224309067	224307159	224308851	224306936	224296366	224227116	224305015	224279542
1	224194735	224082960	224175388	224173918	224176967	224174946	224158604	224044695	224171188	224131877
2	224103596	223946181	224077939	224076345	224079453	224078347	224054323	223882140	224072612	224019654
5	223827245	223454475	223775715	223773573	223780164	223778840	223724485	223285898	223766370	223637816
10	223203904	222279319	223090744	223086527	223097893	223094931	222962457	221811301	223066700	222747455
20	221272395	218177388	220951899	220936477	220971486	220964902	220541246	216335939	220877939	219813761
50	205793373	175823074	203202155	203108235	203334360	203301901	199793200	158808982	202613477	192738991
100	97268760	12811430	83301292	82827405	83747299	83512650	66410340	6402642	80525129	39484243
